# Supplementary material for: Stable Ectopic Expression of ST6GALNAC5 Induces Autocrine MET Activation and Anchorage-Independence in MDCK Cells
Source: PLoS One. 2016 Feb 5;11(2):e0148075. doi: 10.1371/journal.pone.0148075 (PMC4743853; doi:10.1371/journal.pone.0148075)
Supplement: S1 Table — Approximately 700 gene were detected as differentially expressed genes between parental MDCK and MDCK-siat7e cell lines. (XLSX) [file pone.0148075.s002.xlsx]

## Sheet: ANOVAResults_RMA_Filtered
Probeset ID	Gene Title	Gene Symbol	p-value(rMDCK vs. atcc)	GFoldChange(rMDCK vs. atcc)
Cfa.1361.1.S1_at	lumican	LUM	9.86218e-11	560.698
CfaAffx.18203.1.S1_s_at	myeloid cell nuclear differentiation antigen	MNDA	3.45963e-11	509.185
CfaAffx.10198.1.S1_s_at	lumican	LUM	1.23667e-09	433.438
Cfa.16589.1.S1_at	myeloid cell nuclear differentiation antigen	MNDA	4.89002e-10	299.545
CfaAffx.23166.1.S1_at	matrix metallopeptidase 1 (interstitial collagenase)	MMP1	5.25946e-12	231.143
CfaAffx.23166.1.S1_s_at	matrix metallopeptidase 1 (interstitial collagenase)	MMP1	7.40639e-10	195.062
Cfa.3762.1.A1_s_at	decorin	DCN	8.94116e-11	160.268
CfaAffx.28402.1.S1_s_at	growth hormone receptor	GHR	1.60609e-10	133.397
Cfa.9841.1.S1_at	growth associated protein 43	GAP43	1.14591e-11	111.283
CfaAffx.12273.1.S1_s_at	retinol binding protein 1, cellular	RBP1	3.6148e-08	96.3663
CfaAffx.28468.1.S1_at	CD70 molecule	CD70	3.96159e-08	94.742
Cfa.2436.1.S1_at	growth hormone receptor	GHR	1.4851e-08	89.3732
CfaAffx.22804.1.S1_s_at	collagen, type III, alpha 1 (Ehlers-Danlos syndrome type IV, autosomal dominant)	COL3A1	6.09066e-08	88.494
Cfa.21161.1.S1_s_at	procollagen C-endopeptidase enhancer	PCOLCE	3.01032e-09	85.0624
CfaAffx.17165.1.S1_at	similar to family with sequence similarity 20, member A	LOC480458	9.99479e-09	81.8372
Cfa.21148.1.S1_s_at	myeloid cell nuclear differentiation antigen	MNDA	1.45068e-09	81.2093
Cfa.3834.1.S1_at	complement component 5a receptor 1	C5AR1	1.56619e-09	80.2562
Cfa.10634.1.A1_at	integrin, alpha 7	ITGA7	2.7152e-09	79.1205
CfaAffx.5035.1.S1_s_at	glycoprotein (transmembrane) nmb	GPNMB	7.40175e-08	69.8655
Cfa.15078.1.S1_s_at	procollagen C-endopeptidase enhancer	PCOLCE	1.33254e-10	68.3783
Cfa.11204.1.A1_at	similar to response gene to complement 32	LOC609534	4.21701e-11	63.3463
Cfa.14626.1.S1_at	collagen, type III, alpha 1 (Ehlers-Danlos syndrome type IV, autosomal dominant)	COL3A1	1.23221e-09	63.2797
CfaAffx.1052.1.S1_s_at	integrin, alpha 7	ITGA7	2.36936e-09	61.5045
CfaAffx.6949.1.S1_s_at	zinc finger E-box binding homeobox 1	ZEB1	1.07014e-08	60.6271
CfaAffx.22125.1.S1_at	procollagen C-endopeptidase enhancer	PCOLCE	1.22724e-11	55.6317
Cfa.15489.1.S1_at	retinol binding protein 4, plasma	RBP4	9.29612e-09	55.5705
CfaAffx.12058.1.S1_s_at	similar to Reticulocalbin 1 precursor	LOC475952	1.3223e-10	53.2575
Cfa.17602.1.S1_at	microtubule-associated protein 1B	MAP1B	5.62832e-09	50.2202
Cfa.6389.1.S1_at	similar to Reticulocalbin 1 precursor	LOC475952	9.758e-10	49.8646
Cfa.16398.1.S1_at	sulfatase 2	SULF2	7.32151e-10	49.1446
CfaAffx.1090.1.S1_at	matrix metallopeptidase 19	MMP19	5.14757e-10	47.6589
Cfa.9753.1.A1_at	retinol binding protein 1, cellular	RBP1	3.96449e-07	46.4379
Cfa.2709.1.A1_at	Transcribed locus, weakly similar to XP_530804.1 hypothetical protein XP_530804	---	3.30077e-08	46.3014
CfaAffx.17159.1.S1_s_at	similar to family with sequence similarity 20, member A	LOC480458	2.3e-09	45.5144
CfaAffx.13996.1.S1_s_at	carboxypeptidase E	CPE	7.56604e-09	44.5342
Cfa.3782.1.S1_at	tissue factor pathway inhibitor (lipoprotein-associated coagulation inhibitor)	TFPI	4.76659e-09	44.2507
Cfa.1374.1.S1_at	carboxypeptidase E	CPE	1.60083e-08	41.8725
CfaAffx.27070.1.S1_at	synaptotagmin IV	SYT4	2.7495e-09	41.7218
Cfa.1262.1.S2_s_at	collagen, type I, alpha 2	COL1A2	1.08345e-06	40.8807
Cfa.858.1.A1_s_at	platelet-derived growth factor receptor-like	PDGFRL	2.47579e-08	39.4254
CfaAffx.31212.1.S1_s_at	ST6 (alpha-N-acetyl-neuraminyl-2,3-beta-galactosyl-1,3)-N-acetylgalactosaminide a	ST6GALNAC5	4.24923e-06	36.0508
Cfa.20144.1.S1_at	similar to poliovirus receptor-related 3 isoform beta	LOC478559	1.34395e-09	35.2925
Cfa.3808.1.S1_s_at	transcription factor 4	TCF4	4.48759e-08	35.1597
CfaAffx.22727.1.S1_s_at	tissue factor pathway inhibitor (lipoprotein-associated coagulation inhibitor)	TFPI	9.5518e-09	33.6767
Cfa.14934.1.A1_at	Rho GTPase activating protein 24	ARHGAP24	1.64143e-07	33.5794
Cfa.3085.1.A1_at	Transcribed locus, weakly similar to XP_529325.1 hypothetical protein XP_529325	---	5.232e-10	31.9209
CfaAffx.15106.1.S1_s_at	lymphocyte antigen 75	LY75	1.34034e-09	31.8318
Cfa.16571.1.S1_s_at	microtubule-associated protein 1B	MAP1B	1.05777e-07	29.5668
Cfa.19828.1.S1_at	similar to Neuronal cell adhesion molecule precursor (Nr-CAM) (NgCAM-related cell	LOC475881	5.36778e-09	28.7457
Cfa.20479.1.S1_at	similar to Kinesin heavy chain isoform 5C (Kinesin heavy chain neuron-specific 2)	LOC476144	6.4529e-09	28.1322
CfaAffx.29358.1.S1_s_at	serpin peptidase inhibitor, clade F (alpha-2 antiplasmin, pigment epithelium deri	SERPINF1	1.37534e-07	27.8876
Cfa.838.1.A1_at	CD59 molecule, complement regulatory protein	CD59	1.15046e-10	27.5781
CfaAffx.11657.1.S1_s_at	CD59 molecule, complement regulatory protein	CD59	6.78181e-09	27.2661
Cfa.13720.1.A1_at	ADAM metallopeptidase with thrombospondin type 1 motif, 6	ADAMTS6	2.03313e-07	27.2396
CfaAffx.22477.1.S1_at	tumor necrosis factor (ligand) superfamily, member 18	TNFSF18	1.13591e-07	27.1919
Cfa.9545.1.A1_at	neuro-oncological ventral antigen 1	NOVA1	1.18655e-08	26.9541
Cfa.1297.1.A1_at	transmembrane protein with EGF-like and two follistatin-like domains 2	TMEFF2	2.28508e-06	26.2189
CfaAffx.15844.1.S1_s_at	transmembrane protein with EGF-like and two follistatin-like domains 2	TMEFF2	3.15435e-06	25.909
Cfa.1262.1.S2_at	collagen, type I, alpha 2	COL1A2	1.49626e-07	25.6365
CfaAffx.6542.1.S1_s_at	similar to Neuronal cell adhesion molecule precursor (Nr-CAM) (NgCAM-related cell	LOC475881	7.4469e-10	25.084
CfaAffx.15844.1.S1_at	transmembrane protein with EGF-like and two follistatin-like domains 2	TMEFF2	2.49008e-06	24.1039
CfaAffx.17159.1.S1_at	similar to family with sequence similarity 20, member A	LOC480458	6.56436e-08	23.9118
Cfa.9888.1.S1_at	similar to Neuronal cell adhesion molecule precursor (Nr-CAM) (NgCAM-related cell	LOC475881	6.88317e-08	23.796
Cfa.18913.1.S1_s_at	zinc finger E-box binding homeobox 2	ZEB2	8.10968e-07	23.7555
CfaAffx.10845.1.S1_at	similar to WD repeat and FYVE domain containing 3	LOC486770	3.06775e-07	23.153
Cfa.16529.1.S1_s_at	carbonic anhydrase IX	CA9	3.79911e-08	22.8812
Cfa.4008.1.A1_at	like-glycosyltransferase	LARGE	7.07961e-08	22.4174
Cfa.10821.1.A1_s_at	complement component 1, s subcomponent	C1S	3.29258e-09	22.3754
Cfa.16710.1.S1_at	Transcribed locus, strongly similar to XP_001112749.1 similar to eukaryotic tran	---	1.08726e-07	21.986
Cfa.2644.1.A1_at	carbonic anhydrase II	CA2	1.59518e-07	21.9083
Cfa.2104.1.S1_at	ABI gene family, member 3 (NESH) binding protein	ABI3BP	4.85874e-09	21.8654
Cfa.5423.1.A1_s_at	MAP/microtubule affinity-regulating kinase 1	MARK1	1.27024e-07	21.1427
Cfa.1482.1.A1_at	secreted protein, acidic, cysteine-rich (osteonectin)	SPARC	8.81035e-08	20.8983
CfaAffx.5117.1.S1_s_at	coiled-coil domain containing 88A	CCDC88A	6.81988e-10	20.3863
CfaAffx.13603.1.S1_at	platelet derived growth factor C	PDGFC	3.85485e-11	19.9081
CfaAffx.10311.1.S1_s_at	sema domain, immunoglobulin domain (Ig), short basic domain, secreted, (semaphori	SEMA3A	1.41706e-07	19.8767
Cfa.9612.1.S1_at	CAP, adenylate cyclase-associated protein, 2 (yeast)	CAP2	1.62526e-07	19.7131
Cfa.9684.1.A1_at	similar to zinc finger protein 423	LOC487291	2.39264e-07	19.2109
Cfa.1262.1.S1_s_at	collagen, type I, alpha 2	COL1A2	3.78464e-08	19.0201
CfaAffx.21392.1.S1_s_at	FK506 binding protein 7	FKBP7	2.54278e-08	18.8154
Cfa.2343.1.S1_at	hypothetical LOC475737	LOC475737	5.37399e-08	18.6585
CfaAffx.17034.1.S1_s_at	sulfatase 2	SULF2	1.63972e-07	18.3212
Cfa.16529.2.S1_s_at	carbonic anhydrase IX	CA9	3.87936e-09	17.8288
CfaAffx.10845.1.S1_s_at	similar to WD repeat and FYVE domain containing 3	LOC486770	6.08165e-09	17.4183
CfaAffx.109.1.S1_s_at	fatty acid binding protein 5 (psoriasis-associated)	FABP5	2.45747e-08	16.8739
CfaAffx.1793.1.S1_at	T-cell lymphoma invasion and metastasis 2	TIAM2	9.94474e-09	16.6044
Cfa.2468.1.A1_at	uronyl-2-sulfotransferase	UST	3.50018e-09	16.3146
CfaAffx.3723.1.S1_at	six transmembrane epithelial antigen of the prostate 2	STEAP2	2.50674e-09	16.2378
CfaAffx.11967.1.S1_at	similar to cytochrome P450, family 4, subfamily v, polypeptide 2	LOC607548	2.63844e-07	16.2331
Cfa.9156.1.A1_at	calmodulin binding transcription activator 1	CAMTA1	3.02731e-07	15.7962
Cfa.4903.1.A1_at	serpin peptidase inhibitor, clade F (alpha-2 antiplasmin, pigment epithelium deri	SERPINF1	1.4294e-08	15.6477
CfaAffx.3725.1.S1_s_at	six transmembrane epithelial antigen of the prostate 2	STEAP2	1.69546e-07	15.4102
CfaAffx.30901.1.S1_s_at	transforming growth factor, beta receptor III	TGFBR3	1.49047e-07	15.2291
CfaAffx.7180.1.S1_s_at	complement component 5a receptor 1	C5AR1	8.99675e-08	15.1944
CfaAffx.18787.1.S1_at	cathepsin K	CTSK	7.89271e-10	15.1437
CfaAffx.10131.1.S1_s_at	KIT ligand	KITLG	1.40856e-09	14.9761
CfaAffx.22635.1.S1_at	similar to Brain-specific membrane-anchored protein precursor	LOC609259	8.36094e-10	14.7347
CfaAffx.12654.1.S1_s_at	retinol binding protein 4, plasma	RBP4	1.07129e-05	14.5532
Cfa.2430.1.S1_at	similar to FAT tumor suppressor homolog 4	LOC483834	1.00688e-09	14.5342
Cfa.649.1.S1_s_at	epithelial membrane protein 3	EMP3	7.04841e-09	14.5068
CfaAffx.28448.1.S1_at	ribonucleoprotein, PTB-binding 2	RAVER2	5.26047e-06	14.1637
CfaAffx.23352.1.S1_at	TRAF2 and NCK interacting kinase	TNIK	3.31326e-07	14.0155
Cfa.19092.1.S1_s_at	cannabinoid receptor interacting protein 1	CNRIP1	4.09229e-07	13.9723
Cfa.6393.1.A1_s_at	sulfatase 2	SULF2	1.07784e-07	13.9694
CfaAffx.10523.1.S1_s_at	neuregulin 1	NRG1	2.37599e-09	13.719
CfaAffx.10518.1.S1_s_at	hepatocyte growth factor (hepapoietin A; scatter factor)	HGF	7.33002e-08	13.6542
Cfa.9655.1.A1_at	Transcribed locus, weakly similar to XP_001115089.1 ADP-ribosylation factor-like	---	4.7512e-08	13.6204
Cfa.10319.1.A1_at	hypothetical LOC480336	LOC480336	6.1974e-09	13.5908
Cfa.9430.1.A1_at	six transmembrane epithelial antigen of the prostate 2	STEAP2	9.85408e-09	13.4521
CfaAffx.22409.1.S1_at	enolase 2 (gamma, neuronal)	ENO2	3.91053e-08	13.267
CfaAffx.22652.1.S1_s_at	cytokine receptor-like factor 1	CRLF1	3.27098e-09	13.0949
Cfa.18178.1.S1_at	similar to Brain-specific membrane-anchored protein precursor	LOC609259	1.53215e-10	13.0166
CfaAffx.24199.1.S1_s_at	centrosomal protein 170kDa	CEP170	4.44613e-09	12.6325
CfaAffx.5435.1.S1_s_at	5'-nucleotidase, ecto (CD73)	NT5E	1.75196e-06	12.6028
Cfa.20867.1.S1_s_at	pipecolic acid oxidase	PIPOX	1.48696e-09	12.4167
CfaAffx.10660.1.S1_s_at	hypothetical LOC475737	LOC475737	1.21978e-07	12.2486
Cfa.10143.1.A1_at	centrosomal protein 170kDa	CEP170	4.1337e-08	12.1595
CfaAffx.24660.1.S1_s_at	insulin-like growth factor binding protein 4	IGFBP4	2.85564e-07	12.0266
Cfa.3649.1.S1_s_at	S100 calcium binding protein A4	S100A4	6.9261e-08	11.9754
CfaAffx.3621.1.S1_s_at	similar to Y73F8A.5	LOC475216	1.42176e-08	11.9582
CfaAffx.10886.1.S1_at	EF-hand calcium binding domain 1	EFCAB1	6.85349e-07	11.9403
CfaAffx.8249.1.S1_s_at	SWI/SNF related, matrix associated, actin dependent regulator of chromatin, subfa	SMARCD3	2.62889e-06	11.9307
CfaAffx.18509.1.S1_s_at	collagen, type VI, alpha 1	COL6A1	2.65568e-09	11.8653
Cfa.1186.1.A1_a_at	similar to myosin 18A isoform b	LOC475308	1.30646e-07	11.8315
Cfa.11044.1.A1_at	spectrin repeat containing, nuclear envelope 1	SYNE1	1.10347e-08	11.8019
Cfa.588.1.S1_at	cathepsin K	CTSK	7.48314e-10	11.7703
CfaAffx.2237.1.S1_s_at	parvin, beta	PARVB	1.58809e-06	11.7484
CfaAffx.28832.1.S1_at	pipecolic acid oxidase	PIPOX	1.71943e-08	11.7196
Cfa.11210.1.A1_at	Transcribed locus, weakly similar to XP_001110281.1 similar to nuclear receptor	---	4.50245e-07	11.6697
Cfa.181.1.S1_at	MHC class II DLA DRB1 beta chain	DLA-DRB1	2.15103e-08	11.6204
Cfa.15698.1.A1_at	similar to Non-muscle caldesmon (CDM) (L-caldesmon)	LOC608135	4.48253e-07	11.4361
Cfa.19953.1.S1_at	5'-nucleotidase, ecto (CD73)	NT5E	2.29327e-07	11.3706
Cfa.16281.1.S1_at	filamin C, gamma (actin binding protein 280)	FLNC	8.08909e-09	11.3683
CfaAffx.17426.1.S1_at	follistatin-like 1	FSTL1	3.35765e-05	11.288
Cfa.3267.1.A1_s_at	zinc finger E-box binding homeobox 1	ZEB1	4.70068e-08	11.2686
CfaAffx.14958.1.S1_s_at	ABI gene family, member 3 (NESH) binding protein	ABI3BP	1.949e-07	11.1229
Cfa.2624.1.A1_at	ADAM metallopeptidase with thrombospondin type 1 motif, 6	ADAMTS6	1.89466e-06	11.1018
CfaAffx.18091.1.S1_at	SRY (sex determining region Y)-box 2	SOX2	2.14058e-07	11.0902
CfaAffx.18020.1.S1_at	neuronal guanine nucleotide exchange factor	NGEF	8.48134e-10	10.9797
CfaAffx.1717.1.S1_s_at	spectrin repeat containing, nuclear envelope 1	SYNE1	7.95551e-08	10.8781
Cfa.4489.1.S1_at	ubiquitin carboxyl-terminal esterase L1 (ubiquitin thiolesterase)	UCHL1	1.43826e-07	10.8018
Cfa.3753.1.S1_at	cyclic nucleotide gated channel alpha 1	CNGA1	7.91243e-08	10.7288
CfaAffx.3241.1.S1_s_at	basonuclin 2	BNC2	4.03843e-07	10.5448
CfaAffx.30603.1.S1_at	endothelial differentiation, sphingolipid G-protein-coupled receptor, 1	EDG1	1.05945e-07	10.5012
CfaAffx.26852.1.S1_at	S100 calcium binding protein A8	S100A8	9.6061e-06	10.4991
CfaAffx.3305.1.S1_s_at	filamin C, gamma (actin binding protein 280)	FLNC	3.62788e-10	10.4373
Cfa.3549.2.A1_s_at	lymphocyte cytosolic protein 1 (L-plastin)	LCP1	4.5671e-10	10.3298
CfaAffx.19164.1.S1_s_at	bicaudal C homolog 1 (Drosophila)	BICC1	2.65536e-09	10.3081
Cfa.3186.1.S1_s_at	NGFI-A binding protein 2 (EGR1 binding protein 2)	NAB2	2.01393e-10	10.2467
CfaAffx.26965.1.S1_s_at	leucine rich repeat containing 49	LRRC49	7.64139e-09	10.2207
Cfa.5950.1.S1_at	similar to chromosome 9 open reading frame 19	LOC611995	2.83498e-07	10.0357
CfaAffx.4299.1.S1_s_at	similar to chromosome 9 open reading frame 19	LOC611995	5.02816e-09	9.79588
CfaAffx.15682.1.S1_s_at	similar to zinc finger protein 423	LOC487291	1.29153e-08	9.52786
Cfa.18191.1.S1_s_at	CAP, adenylate cyclase-associated protein, 2 (yeast)	CAP2	1.35951e-06	9.48084
Cfa.12856.1.A1_s_at	zinc finger E-box binding homeobox 1	ZEB1	8.78435e-07	9.44919
CfaAffx.7886.1.S1_s_at	plexin D1	PLXND1	1.83799e-08	9.41752
CfaAffx.18028.1.S1_s_at	neuronal guanine nucleotide exchange factor	NGEF	3.14169e-09	9.36301
Cfa.12528.1.A1_at	collagen, type I, alpha 2	COL1A2	8.0181e-07	9.29951
Cfa.119.1.S1_at	gap junction protein, alpha 1, 43kDa	GJA1	1.22329e-10	9.2883
Cfa.10937.1.S1_at	LIM domain only 2 (rhombotin-like 1)	LMO2	6.17777e-07	9.28513
CfaAffx.23355.1.S1_s_at	TRAF2 and NCK interacting kinase	TNIK	7.63344e-06	9.23036
CfaAffx.30702.1.S1_s_at	contactin associated protein-like 4	CNTNAP4	1.46061e-07	9.22598
Cfa.20659.1.S1_s_at	filamin C, gamma (actin binding protein 280)	FLNC	2.29777e-10	9.21437
CfaAffx.2186.1.S1_s_at	ribosomal protein S6 kinase, 90kDa, polypeptide 2	RPS6KA2	6.43486e-06	9.18348
CfaAffx.15606.1.S1_at	leucine-rich repeat kinase 2	LRRK2	7.13755e-07	9.17333
Cfa.1269.1.S1_at	adducin 3 (gamma)	ADD3	1.74738e-08	9.14634
CfaAffx.24337.1.S1_s_at	ubiquitin carboxyl-terminal esterase L1 (ubiquitin thiolesterase)	UCHL1	1.89359e-09	9.12051
Cfa.17073.1.S1_at	insulin-like growth factor binding protein 4	IGFBP4	3.09037e-07	9.09832
Cfa.11889.1.A1_at	serine peptidase inhibitor, Kazal type 2 (acrosin-trypsin inhibitor)	SPINK2	1.05038e-06	8.97818
CfaAffx.9714.1.S1_at	Zic family member 2 (odd-paired homolog, Drosophila)	ZIC2	3.59656e-06	8.86148
CfaAffx.8032.1.S1_s_at	cell adhesion molecule 4	CADM4	8.03707e-08	8.81167
CfaAffx.5131.1.S1_at	coiled-coil domain containing 88A	CCDC88A	1.50982e-07	8.80239
CfaAffx.21755.1.S1_at	gap junction protein, gamma 1, 45kDa	GJC1	3.67018e-08	8.77219
CfaAffx.11569.1.S1_s_at	sodium channel, voltage-gated, type I, beta	SCN1B	3.67654e-08	8.62868
CfaAffx.17642.1.S1_s_at	MAP/microtubule affinity-regulating kinase 1	MARK1	2.87266e-06	8.61179
Cfa.18716.1.S1_s_at	carbonic anhydrase II	CA2	3.84131e-08	8.53721
CfaAffx.20523.1.S1_s_at	inhibitor of DNA binding 3, dominant negative helix-loop-helix protein	ID3	1.23502e-08	8.49621
CfaAffx.2434.1.S1_at	ring finger protein 217	RNF217	1.75757e-07	8.46138
Cfa.14626.3.S1_at	collagen, type III, alpha 1 (Ehlers-Danlos syndrome type IV, autosomal dominant)	COL3A1	1.57222e-06	8.38396
Cfa.457.1.S1_s_at	ubiquitin-conjugating enzyme E2E 3 (UBC4/5 homolog, yeast)	UBE2E3	6.52546e-10	8.32835
CfaAffx.28182.1.S1_at	septin 6	2008-09-06	3.74118e-07	8.32389
Cfa.7051.1.A1_at	hypothetical protein LOC608943	LOC608943	8.40408e-09	8.25059
Cfa.14061.1.A1_at	ADAM metallopeptidase with thrombospondin type 1 motif, 6	ADAMTS6	9.6562e-07	8.20716
Cfa.6709.1.A1_at	leucine rich repeat containing 49	LRRC49	1.01728e-10	8.20144
Cfa.10215.1.A1_at	OAF homolog (Drosophila)	OAF	7.9708e-06	8.19712
CfaAffx.1316.1.S1_s_at	Abelson helper integration site 1	AHI1	7.54285e-07	8.14781
CfaAffx.27890.1.S1_s_at	ATP-binding cassette, sub-family C (CFTR/MRP), member 1	ABCC1	7.42681e-08	8.125
CfaAffx.31253.1.S1_at	neuronal growth regulator 1	NEGR1	3.52194e-07	8.05237
CfaAffx.8975.1.S1_s_at	phospholipase D family, member 3	PLD3	1.80359e-11	8.02108
Cfa.21534.1.S1_s_at	phospholipase D family, member 3	PLD3	2.45848e-10	8.01239
CfaAffx.179.1.S1_at	twist homolog 1 (acrocephalosyndactyly 3; Saethre-Chotzen syndrome) (Drosophila)	TWIST1	4.4534e-08	7.95229
Cfa.1721.2.S1_s_at	deleted in liver cancer 1	DLC1	3.6854e-07	7.89786
Cfa.1661.1.S1_at	cathepsin S	CTSS	1.82065e-06	7.87224
Cfa.21095.1.S1_s_at	parvin, beta	PARVB	3.50205e-07	7.84486
CfaAffx.27815.1.S1_s_at	hypothetical LOC480172	LOC480172	1.23063e-08	7.822
Cfa.7132.1.A1_at	solute carrier family 2 (facilitated glucose transporter), member 9	SLC2A9	4.6556e-07	7.71757
Cfa.17800.1.S1_at	Transcribed locus, moderately similar to XP_001110247.1 similar to Protein phosp	---	1.93356e-07	7.60002
Cfa.14626.2.S1_s_at	collagen, type III, alpha 1 (Ehlers-Danlos syndrome type IV, autosomal dominant)	COL3A1	6.4027e-09	7.59399
Cfa.12258.1.A1_s_at	coiled-coil domain containing 109B	CCDC109B	1.09804e-07	7.58453
CfaAffx.24203.1.S1_s_at	centrosomal protein 170kDa	CEP170	3.64033e-08	7.57083
Cfa.4443.1.A1_a_at	sodium channel, voltage-gated, type I, beta	SCN1B	1.40194e-08	7.53148
CfaAffx.20797.1.S1_at	similar to chromosome 1 open reading frame 21	LOC610661	9.68882e-06	7.511
CfaAffx.3716.1.S1_at	six transmembrane epithelial antigen of the prostate 1	STEAP1	6.5642e-06	7.48828
CfaAffx.21358.1.S1_s_at	oxysterol binding protein-like 6	OSBPL6	5.12325e-07	7.47816
Cfa.12291.1.A1_at	similar to downregulated in ovarian cancer 1 isoform 2	LOC478537	5.44742e-06	7.42498
CfaAffx.2344.1.S1_s_at	gap junction protein, alpha 1, 43kDa	GJA1	2.17132e-08	7.40834
CfaAffx.3095.1.S1_at	protein tyrosine phosphatase, receptor type, D	PTPRD	1.74624e-08	7.3691
Cfa.3691.1.S1_s_at	cholinergic receptor, muscarinic 3	CHRM3	7.42336e-08	7.35488
Cfa.3690.1.S1_s_at	matrix metallopeptidase 14 (membrane-inserted)	MMP14	1.43679e-07	7.33884
Cfa.17009.1.S1_at	low density lipoprotein-related protein 1 (alpha-2-macroglobulin receptor)	LRP1	1.57282e-09	7.33447
Cfa.16704.1.S1_at	ST6 (alpha-N-acetyl-neuraminyl-2,3-beta-galactosyl-1,3)-N-acetylgalactosaminide a	ST6GALNAC1	1.03025e-06	7.32942
CfaAffx.805.1.S1_s_at	ubiquitin-conjugating enzyme E2E 3 (UBC4/5 homolog, yeast)	UBE2E3	2.00969e-07	7.31481
Cfa.549.1.S1_at	Abelson helper integration site 1	AHI1	1.22602e-07	7.28624
Cfa.8283.1.A1_s_at	similar to chromosome 1 open reading frame 21	LOC610661	1.70097e-07	7.27672
Cfa.9045.1.A1_s_at	EF-hand calcium binding domain 1	EFCAB1	2.75746e-06	7.2438
CfaAffx.21960.1.S1_s_at	intraflagellar transport 80 homolog (Chlamydomonas)	IFT80	2.31836e-08	7.21477
CfaAffx.20773.1.S1_at	malate dehydrogenase 1B, NAD (soluble)	MDH1B	5.94301e-08	7.1763
CfaAffx.30748.1.S1_at	lipocalin 2	LCN2	8.8196e-05	7.17325
CfaAffx.6947.1.S1_s_at	zinc finger E-box binding homeobox 1	ZEB1	4.27723e-06	7.1663
Cfa.1186.1.A1_s_at	similar to myosin 18A isoform b	LOC475308	1.38046e-06	7.14321
CfaAffx.2145.1.S1_s_at	trichorhinophalangeal syndrome I	TRPS1	3.26088e-07	7.10979
Cfa.20185.1.S1_at	follistatin-like 1	FSTL1	9.06176e-06	7.04029
Cfa.16472.2.S1_s_at	complement component 1, s subcomponent	C1S	2.47201e-07	6.99178
CfaAffx.14170.1.S1_at	stearoyl-CoA desaturase 5	SCD5	2.86733e-06	6.9307
Cfa.18226.1.S1_s_at	integrin, alpha 7	ITGA7	1.71314e-07	6.91656
CfaAffx.18625.1.S1_s_at	secreted phosphoprotein 2, 24kDa	SPP2	9.65361e-08	6.87806
Cfa.12258.1.A1_at	coiled-coil domain containing 109B	CCDC109B	3.25318e-07	6.86019
CfaAffx.27328.1.S1_s_at	secreted protein, acidic, cysteine-rich (osteonectin)	SPARC	8.59135e-09	6.81827
CfaAffx.1318.1.S1_s_at	Abelson helper integration site 1	AHI1	5.26392e-07	6.79016
Cfa.6381.1.A1_at	latrophilin 2	LPHN2	1.13419e-09	6.78827
CfaAffx.18675.1.S1_s_at	extracellular matrix protein 1	ECM1	1.27704e-08	6.77388
Cfa.3224.1.S1_at	ATP-binding cassette, sub-family C (CFTR/MRP), member 1	ABCC1	4.72745e-07	6.76993
Cfa.12385.1.A1_at	hypothetical protein LOC607395	LOC607395	1.48413e-07	6.73293
Cfa.445.1.S1_at	septin 6	2008-09-06	1.82272e-07	6.72848
CfaAffx.30861.1.S1_at	hypothetical protein LOC610536	LOC610536	2.60532e-09	6.64922
CfaAffx.16904.1.S1_s_at	transforming growth factor, beta 2	TGFB2	8.30577e-08	6.64014
CfaAffx.30571.1.S1_at	oxidative stress induced growth inhibitor 1	OSGIN1	1.32503e-08	6.61139
CfaAffx.9371.1.S1_s_at	similar to Kinesin heavy chain isoform 5C (Kinesin heavy chain neuron-specific 2)	LOC476144	1.61863e-06	6.575
CfaAffx.1250.1.S1_s_at	low density lipoprotein-related protein 1 (alpha-2-macroglobulin receptor)	LRP1	8.14138e-09	6.55191
Cfa.1721.1.A1_s_at	deleted in liver cancer 1	DLC1	5.30675e-08	6.53431
Cfa.10534.1.A1_at	oxysterol binding protein-like 6	OSBPL6	7.63863e-08	6.52181
CfaAffx.2876.1.S1_at	growth arrest-specific 1	GAS1	1.14116e-06	6.51291
CfaAffx.13435.1.S1_s_at	junctional adhesion molecule 2	JAM2	5.12882e-06	6.51002
CfaAffx.12701.1.S1_at	procollagen C-endopeptidase enhancer 2	PCOLCE2	6.92677e-07	6.43955
Cfa.9973.1.A1_at	aquaporin 5	AQP5	6.28457e-07	6.43689
Cfa.11490.1.A1_at	Lix1 homolog (mouse)-like	LIX1L	6.10878e-09	6.41139
CfaAffx.16101.1.S1_s_at	tetraspanin 5	TSPAN5	8.07836e-07	6.39295
Cfa.2033.1.A1_at	echinoderm microtubule associated protein like 1	EML1	5.4024e-07	6.36225
CfaAffx.20840.1.S1_at	hypothetical protein LOC608943	LOC608943	9.31551e-07	6.33129
Cfa.64.1.S1_at	inhibitor of DNA binding 3, dominant negative helix-loop-helix protein	ID3	1.49243e-07	6.33047
CfaAffx.5496.1.S1_s_at	chimerin (chimaerin) 2	CHN2	6.8249e-09	6.2627
CfaAffx.12123.1.S1_at	hematopoietically expressed homeobox	HHEX	1.32613e-08	6.25264
Cfa.11170.1.A1_at	dedicator of cytokinesis 8	DOCK8	1.35746e-08	6.20859
Cfa.3719.1.S1_s_at	glutaminyl-peptide cyclotransferase (glutaminyl cyclase)	QPCT	3.57455e-10	6.19133
CfaAffx.12750.1.S1_s_at	microtubule-associated protein 1B	MAP1B	7.06475e-08	6.16605
Cfa.19605.1.S1_at	centrosomal protein 170kDa	CEP170	1.6867e-06	6.16439
Cfa.17784.1.S1_at	unc-45 homolog B (C. elegans)	UNC45B	2.94868e-06	6.12412
CfaAffx.3243.1.S1_s_at	basonuclin 2	BNC2	2.09741e-08	6.11439
Cfa.432.1.A1_at	protease, serine, 23	PRSS23	3.24422e-07	6.01488
CfaAffx.6912.1.S1_at	similar to centrin 4	LOC483842	2.58878e-06	6.00419
CfaAffx.4739.1.S1_at	interleukin 11	IL11	3.51794e-06	5.95656
Cfa.18699.1.S1_s_at	latent transforming growth factor beta binding protein 3	LTBP3	2.24643e-08	5.94715
Cfa.18297.1.S1_at	major histocompatibility complex, class II, DM alpha	HLA-DMA	7.33477e-07	5.93966
Cfa.17169.1.S1_at	alcohol dehydrogenase 4 (class II), pi polypeptide	ADH4	8.64435e-08	5.92115
CfaAffx.30061.1.S1_at	calmodulin binding transcription activator 1	CAMTA1	7.83642e-08	5.85106
CfaAffx.3778.1.S1_s_at	PFTAIRE protein kinase 1	PFTK1	1.54802e-09	5.84856
CfaAffx.6001.1.S1_at	similar to oxidored-nitro domain-containing protein isoform 1	LOC475334	1.60497e-07	5.84344
CfaAffx.16423.1.S1_s_at	alcohol dehydrogenase 4 (class II), pi polypeptide	ADH4	1.50607e-08	5.83486
CfaAffx.6097.1.S1_at	similar to Ventral anterior homeobox 2	LOC612684	6.6914e-08	5.76024
Cfa.12841.1.S1_at	syntrophin, alpha 1 (dystrophin-associated protein A1, 59kDa, acidic component)	SNTA1	2.43134e-07	5.75292
CfaAffx.11449.1.S1_at	inhibitor of DNA binding 1, dominant negative helix-loop-helix protein	ID1	9.10815e-07	5.74243
CfaAffx.8950.1.S1_at	similar to chondroitin beta1,4 N-acetylgalactosaminyltransferase	LOC482831	1.64079e-08	5.73441
CfaAffx.327.1.S1_at	G protein-coupled receptor 18	GPR18	6.83109e-07	5.72505
CfaAffx.1680.1.S1_s_at	spectrin repeat containing, nuclear envelope 1	SYNE1	1.36081e-07	5.71188
Cfa.17324.1.S1_at	Latent transforming growth factor beta binding protein 3	LTBP3	5.81124e-07	5.69718
Cfa.10765.1.S1_s_at	platelet-derived growth factor receptor, alpha polypeptide	PDGFRA	3.58512e-08	5.68025
Cfa.15152.1.A1_at	similar to CG9590-PA	LOC479114	2.43096e-07	5.66576
CfaAffx.16888.1.S1_at	3-hydroxybutyrate dehydrogenase, type 2	BDH2	2.17492e-07	5.6515
CfaAffx.16950.1.S1_s_at	growth associated protein 43	GAP43	2.03543e-06	5.5577
Cfa.18085.1.S1_s_at	zinc finger E-box binding homeobox 1	ZEB1	9.36354e-07	5.54869
CfaAffx.7537.1.S1_at	protease, serine, 23	PRSS23	9.78243e-06	5.54265
CfaAffx.6945.1.S1_at	similar to forkhead box D2	LOC610256	6.06533e-07	5.52908
CfaAffx.13594.1.S1_at	cathepsin O	CTSO	7.37114e-08	5.47201
CfaAffx.24797.1.S1_at	epoxide hydrolase 1, microsomal (xenobiotic)	EPHX1	2.95593e-06	5.46749
CfaAffx.6559.1.S1_s_at	similar to Neuronal cell adhesion molecule precursor (Nr-CAM) (NgCAM-related cell	LOC475881	6.9267e-05	5.46483
Cfa.15707.1.A1_at	pipecolic acid oxidase	PIPOX	1.40895e-06	5.46433
CfaAffx.8900.1.S1_at	limb bud and heart development homolog (mouse)	LBH	7.95961e-07	5.46192
CfaAffx.25068.1.S1_at	TBC1 domain family, member 19	TBC1D19	2.46561e-07	5.45618
CfaAffx.14728.1.S1_s_at	Rho GTPase activating protein 24	ARHGAP24	7.69225e-06	5.45395
Cfa.21156.1.S1_at	similar to Collagen alpha 1(VI) chain precursor	LOC607130	4.64547e-06	5.44728
Cfa.12703.1.A1_s_at	cathepsin F	CTSF	4.75184e-08	5.40167
CfaAffx.1251.1.S1_s_at	low density lipoprotein-related protein 1 (alpha-2-macroglobulin receptor)	LRP1	2.07639e-05	5.40012
Cfa.307.4.S1_s_at	crystallin, alpha B	CRYAB	2.90308e-07	5.38555
CfaAffx.14086.1.S1_s_at	RasGEF domain family, member 1B	RASGEF1B	5.82043e-06	5.3818
Cfa.19001.1.S1_s_at	glucan (1,4-alpha-), branching enzyme 1 (glycogen branching enzyme, Andersen dise	GBE1	3.62166e-08	5.36168
Cfa.12492.1.S1_at	degenerative spermatocyte homolog 1, lipid desaturase (Drosophila)	DEGS1	2.36241e-08	5.34902
CfaAffx.8719.1.S1_at	SLAIN motif family, member 1	SLAIN1	3.42654e-06	5.33861
CfaAffx.2203.1.S1_at	interleukin 5 (colony-stimulating factor, eosinophil)	IL5	3.84563e-07	5.31907
CfaAffx.28094.1.S1_s_at	dedicator of cytokinesis 11	DOCK11	7.92602e-07	5.28348
Cfa.13764.1.S1_at	similar to CG6405-PA	LOC487047	5.80485e-07	5.26831
Cfa.2609.1.S1_at	chimerin (chimaerin) 2	CHN2	2.33106e-06	5.26794
Cfa.12143.1.A1_at	similar to retinoic acid receptor responder (tazarotene induced) 1 isoform 1	LOC612298	9.32947e-09	5.26314
CfaAffx.12587.1.S1_at	glucan (1,4-alpha-), branching enzyme 1 (glycogen branching enzyme, Andersen dise	GBE1	7.9e-08	5.25535
CfaAffx.23069.1.S1_at	paired related homeobox 1	PRRX1	8.55013e-06	5.25206
Cfa.9339.1.A1_at	dedicator of cytokinesis 11	DOCK11	3.82928e-06	5.23793
Cfa.109.1.S1_at	serpin peptidase inhibitor, clade E (nexin, plasminogen activator inhibitor type	SERPINE1	8.55857e-07	5.1942
CfaAffx.19291.1.S1_s_at	cathepsin F	CTSF	6.67952e-09	5.15715
Cfa.21503.1.S1_s_at	protein tyrosine phosphatase, receptor type, M	PTPRM	5.46031e-08	5.11704
CfaAffx.18082.1.S1_s_at	SRY (sex determining region Y)-box 5	SOX5	2.22867e-05	5.11198
CfaAffx.22363.1.S1_s_at	homer homolog 3 (Drosophila)	HOMER3	6.43037e-08	5.10472
CfaAffx.3514.1.S1_s_at	like-glycosyltransferase	LARGE	7.34249e-06	5.08961
CfaAffx.10678.1.S1_at	hypothetical protein LOC611604	LOC611604	5.98649e-08	5.08938
Cfa.3155.1.S1_at	similar to Antigen peptide transporter 1 (APT1) (Peptide transporter TAP1) (ATP-b	LOC474866	2.04179e-07	5.08879
CfaAffx.6850.1.S1_at	DENN/MADD domain containing 2A	DENND2A	3.11119e-08	5.07459
Cfa.19253.1.S1_at	glycosyltransferase 1 domain containing 1	GLT1D1	3.80034e-07	5.07431
Cfa.4454.1.S1_at	dickkopf homolog 3 (Xenopus laevis)	DKK3	1.04281e-05	5.04909
CfaAffx.2435.1.S1_at	tumor protein D52-like 1	TPD52L1	2.03536e-07	5.04025
CfaAffx.13000.1.S1_s_at	phospholipid scramblase 4	PLSCR4	5.12142e-07	5.03058
CfaAffx.2876.1.S1_s_at	growth arrest-specific 1	GAS1	1.43973e-09	4.99154
Cfa.4633.1.S1_a_at	similar to Cysteine and glycine-rich protein 2 (Cysteine-rich protein 2) (CRP2) (	LOC475409	1.50558e-07	4.98699
CfaAffx.19450.1.S1_s_at	similar to Serine protease HTRA1 precursor (L56)	LOC477852	2.88666e-08	4.98286
CfaAffx.8028.1.S1_s_at	plasminogen activator, urokinase receptor	PLAUR	1.15529e-10	4.96519
Cfa.5286.1.A1_at	similar to Mg87 protein	LOC478967	1.66045e-05	4.96016
Cfa.17324.1.S1_s_at	latent transforming growth factor beta binding protein 3	LTBP3	2.38227e-08	4.95875
CfaAffx.26600.1.S1_at	RAB13, member RAS oncogene family	RAB13	7.83309e-08	4.95706
CfaAffx.25339.1.S1_at	UDP-N-acetyl-alpha-D-galactosamine:polypeptide N-acetylgalactosaminyltransferase-	GALNTL1	1.40788e-06	4.93298
Cfa.20411.1.S1_at	enolase 2 (gamma, neuronal)	ENO2	2.10067e-06	4.9163
Cfa.19021.2.S1_s_at	lymphocyte cytosolic protein 1 (L-plastin)	LCP1	2.44969e-06	4.89745
Cfa.15180.1.S1_at	zinc fingers and homeoboxes 1	ZHX1	3.28067e-08	4.8943
Cfa.10037.1.A1_at	similar to immediate early response 5-like	LOC491302	2.92458e-07	4.88364
CfaAffx.30709.1.S1_s_at	dihydropyrimidine dehydrogenase	DPYD	2.23425e-06	4.87145
Cfa.2593.1.S1_at	Plasminogen activator, urokinase receptor	PLAUR	1.0738e-09	4.86782
CfaAffx.11459.1.S1_at	coiled-coil-helix-coiled-coil-helix domain containing 7	CHCHD7	1.32868e-07	4.86497
CfaAffx.8493.1.S1_s_at	AXL receptor tyrosine kinase	AXL	1.30911e-06	4.86339
Cfa.10730.1.S1_at	Ras association (RalGDS/AF-6) domain family 8	RASSF8	2.78237e-07	4.85732
CfaAffx.2635.1.S1_at	non-metastatic cells 5, protein expressed in (nucleoside-diphosphate kinase)	NME5	5.87043e-08	4.83702
CfaAffx.8719.1.S1_s_at	SLAIN motif family, member 1	SLAIN1	1.02524e-08	4.83154
CfaAffx.14161.1.S1_s_at	ATP-binding cassette, sub-family C (CFTR/MRP), member 8	ABCC8	1.62871e-05	4.81241
CfaAffx.26950.1.S1_at	La ribonucleoprotein domain family, member 6	LARP6	9.05486e-09	4.8104
CfaAffx.24809.1.S1_s_at	similar to CG9590-PA	LOC479114	9.35011e-08	4.80977
CfaAffx.21471.1.S1_at	serpin peptidase inhibitor, clade E (nexin, plasminogen activator inhibitor type	SERPINE1	6.75937e-07	4.80763
CfaAffx.2129.1.S1_s_at	fibulin 1	FBLN1	2.77631e-08	4.79909
Cfa.9161.1.S1_at	dual specificity phosphatase 14	DUSP14	2.33578e-07	4.78752
Cfa.21386.2.S1_at	influenza virus NS1A binding protein	IVNS1ABP	3.01247e-06	4.75855
CfaAffx.12996.1.S1_at	phospholipid scramblase 4	PLSCR4	1.56339e-05	4.75708
CfaAffx.23562.1.S1_s_at	solute carrier family 27 (fatty acid transporter), member 1	SLC27A1	4.65048e-07	4.75188
CfaAffx.6867.1.S1_at	protein kinase, cAMP-dependent, regulatory, type II, beta	PRKAR2B	1.15588e-06	4.73585
CfaAffx.17020.1.S1_s_at	brain-specific angiogenesis inhibitor 2	BAI2	1.97825e-06	4.7247
CfaAffx.8070.1.S1_at	ethylmalonic encephalopathy 1	ETHE1	6.17892e-08	4.71645
CfaAffx.14014.1.S1_at	TCDD-inducible poly(ADP-ribose) polymerase	TIPARP	5.67668e-06	4.70754
CfaAffx.6300.1.S1_s_at	carnitine palmitoyltransferase 1C	CPT1C	7.69499e-07	4.70617
CfaAffx.27807.1.S1_at	p21 (CDKN1A)-activated kinase 3	PAK3	3.95276e-07	4.69989
CfaAffx.27364.1.S1_s_at	echinoderm microtubule associated protein like 1	EML1	1.89731e-06	4.69924
CfaAffx.5199.1.S1_s_at	oxysterol binding protein-like 3	OSBPL3	5.68937e-08	4.67191
CfaAffx.18235.1.S1_at	similar to mast cell antigen 32	LOC480473	2.23665e-06	4.66979
Cfa.4333.1.A1_at	cathepsin F	CTSF	1.19732e-08	4.66371
CfaAffx.25852.1.S1_at	synaptotagmin XI	SYT11	5.74553e-07	4.65762
Cfa.19398.1.S1_s_at	StAR-related lipid transfer (START) domain containing 6	STARD6	3.73844e-06	4.64952
Cfa.17960.1.S1_s_at	malic enzyme 3, NADP(+)-dependent, mitochondrial	ME3	2.22859e-06	4.64489
Cfa.5861.1.A1_at	platelet/endothelial cell adhesion molecule (CD31 antigen)	PECAM1	6.1483e-05	4.61835
CfaAffx.10213.1.S1_at	glutaminyl-peptide cyclotransferase (glutaminyl cyclase)	QPCT	1.25242e-07	4.61826
CfaAffx.14126.1.S1_s_at	hypothetical LOC475985	LOC475985	8.86601e-07	4.59196
CfaAffx.9664.1.S1_at	p300/CBP-associated factor	PCAF	2.09707e-06	4.58312
CfaAffx.23994.1.S1_s_at	solute carrier family 2 (facilitated glucose transporter), member 9	SLC2A9	3.15279e-06	4.58307
CfaAffx.24415.1.S1_at	pygopus homolog 1 (Drosophila)	PYGO1	5.97235e-07	4.56878
CfaAffx.10311.1.S1_at	sema domain, immunoglobulin domain (Ig), short basic domain, secreted, (semaphori	SEMA3A	4.64766e-07	4.56693
CfaAffx.10871.1.S1_at	dihydropyrimidinase-like 3	DPYSL3	6.06472e-07	4.54519
CfaAffx.11724.1.S1_s_at	similar to Cytochrome b5	LOC476167 /// LOC611427	1.51646e-07	4.54357
Cfa.1443.1.S1_s_at	schwannomin interacting protein 1	SCHIP1	2.35403e-07	4.53837
CfaAffx.12701.1.S1_s_at	procollagen C-endopeptidase enhancer 2	PCOLCE2	5.08402e-07	4.52739
Cfa.7335.1.A1_at	glypican 6	GPC6	9.32759e-06	4.52293
Cfa.1280.1.A1_at	NDRG family member 2	NDRG2	2.88597e-05	4.51821
CfaAffx.30934.1.S1_s_at	leucine rich repeat containing 8 family, member C	LRRC8C	1.29042e-07	4.51174
CfaAffx.20738.1.S1_s_at	ral guanine nucleotide dissociation stimulator-like 1	RGL1	1.36598e-05	4.49238
CfaAffx.22294.1.S1_at	hypothetical protein LOC608502	LOC608502	1.82222e-05	4.4897
Cfa.12568.1.A1_at	procollagen C-endopeptidase enhancer 2	PCOLCE2	1.35606e-05	4.48536
Cfa.20077.1.S1_at	dihydropyrimidine dehydrogenase	DPYD	2.86901e-07	4.48125
CfaAffx.13599.1.S1_s_at	cathepsin O	CTSO	6.23629e-06	4.47663
Cfa.431.1.A1_at	adipose differentiation-related protein	ADFP	1.78281e-07	4.47351
CfaAffx.27784.1.S1_s_at	aldehyde dehydrogenase 3 family, memberA1	ALDH3A1	5.40724e-05	4.47109
Cfa.19945.1.S1_s_at	stearoyl-CoA desaturase 5	SCD5	4.39282e-07	4.46505
Cfa.17217.1.S1_s_at	malic enzyme 3, NADP(+)-dependent, mitochondrial	ME3	7.93576e-07	4.45403
CfaAffx.941.1.S1_s_at	RAB13, member RAS oncogene family	RAB13	3.56806e-08	4.45014
CfaAffx.3839.1.S1_s_at	thioredoxin reductase 1	TXNRD1	4.91413e-06	4.44926
Cfa.1637.1.S1_s_at	single-stranded DNA binding protein 2	SSBP2	8.56154e-07	4.44907
Cfa.4088.1.A1_s_at	epoxide hydrolase 1, microsomal (xenobiotic)	EPHX1	1.41245e-05	4.42761
CfaAffx.23930.1.S1_at	similar to chondroitin polymerizing factor	LOC488538	5.58539e-10	4.42201
CfaAffx.2197.1.S1_s_at	major histocompatibility complex, class II, DM alpha	HLA-DMA	2.80737e-07	4.42036
CfaAffx.13493.1.S1_s_at	Canis familiaris beta-defensin 108 (CBD108)	---	4.74909e-08	4.41859
CfaAffx.17267.1.S1_at	WD repeat domain, phosphoinositide interacting 1	WIPI1	2.06279e-06	4.40714
CfaAffx.28568.1.S1_at	twisted gastrulation homolog 1 (Drosophila)	TWSG1	5.03058e-07	4.39583
Cfa.14158.1.S1_at	Rho GDP dissociation inhibitor (GDI) beta	ARHGDIB	1.1256e-05	4.39196
CfaAffx.6255.1.S1_s_at	adaptor-related protein complex 2, alpha 1 subunit	AP2A1	2.70034e-05	4.38943
CfaAffx.12692.1.S1_at	arylsulfatase family, member K	ARSK	1.00954e-08	4.38844
CfaAffx.25284.1.S1_at	neurotrophic tyrosine kinase, receptor, type 1	NTRK1	1.36872e-06	4.38194
CfaAffx.28439.1.S1_at	similar to Adenylate kinase isoenzyme 4, mitochondrial (ATP-AMP transphosphorylas	LOC489554	5.02031e-06	4.3804
Cfa.13764.1.S1_s_at	similar to CG6405-PA	LOC487047	7.48069e-08	4.37194
CfaAffx.28461.1.S1_s_at	disabled homolog 2, mitogen-responsive phosphoprotein (Drosophila)	DAB2	1.50666e-06	4.36929
CfaAffx.1781.1.S1_at	casein kinase 1, gamma 3	CSNK1G3	1.09467e-07	4.35612
CfaAffx.5026.1.S1_s_at	ATP-binding cassette, sub-family A (ABC1), member 1	ABCA1	1.85427e-08	4.35209
Cfa.1455.1.A1_at	collagen, type IV, alpha 2	COL4A2	1.58592e-07	4.35163
CfaAffx.27961.1.S1_s_at	MAP/microtubule affinity-regulating kinase 3	MARK3	1.01215e-08	4.34024
CfaAffx.21447.1.S1_at	leucine zipper transcription factor-like 1	LZTFL1	2.7049e-06	4.3388
CfaAffx.17143.1.S1_at	solute carrier family 37 (glycerol-3-phosphate transporter), member 2	SLC37A2	1.23053e-07	4.33079
CfaAffx.23074.1.S1_s_at	paired related homeobox 1	PRRX1	9.47376e-06	4.32322
CfaAffx.6259.1.S1_at	similar to serine/threonine kinase 22 substrate 1	LOC611897	2.8892e-08	4.32316
Cfa.18519.1.S1_s_at	similar to myosin 18A isoform b	LOC475308	4.00608e-07	4.32286
CfaAffx.18613.1.S1_s_at	pirin (iron-binding nuclear protein)	PIR	2.1557e-06	4.31774
Cfa.18012.1.S1_s_at	SWI/SNF related, matrix associated, actin dependent regulator of chromatin, subfa	SMARCD3	0.000270809	4.30877
CfaAffx.27361.1.S1_s_at	echinoderm microtubule associated protein like 1	EML1	7.06356e-07	4.29524
CfaAffx.16822.1.S1_s_at	neuron navigator 1	NAV1	3.18614e-07	4.29486
Cfa.227.1.S1_at	A kinase (PRKA) anchor protein (gravin) 12	AKAP12	4.74934e-08	4.2916
CfaAffx.19383.1.S1_s_at	neuro-oncological ventral antigen 1	NOVA1	1.09454e-06	4.29031
CfaAffx.5522.1.S1_at	FK506 binding protein 14, 22 kDa	FKBP14	1.16664e-08	4.27994
CfaAffx.11986.1.S1_s_at	syntrophin, alpha 1 (dystrophin-associated protein A1, 59kDa, acidic component)	SNTA1	4.1188e-07	4.2704
Cfa.8894.1.A1_s_at	thioredoxin reductase 1	TXNRD1	1.00412e-05	4.26205
CfaAffx.13512.1.S1_s_at	guanylate cyclase 1, soluble, alpha 3	GUCY1A3	2.3522e-06	4.26036
Cfa.18959.1.S1_at	lectin, galactoside-binding, soluble, 8 (galectin 8)	LGALS8	1.06213e-06	4.25826
Cfa.1484.1.S1_s_at	peptidylglycine alpha-amidating monooxygenase	PAM	1.58309e-06	4.25428
CfaAffx.4520.1.S1_s_at	tropomodulin 1	TMOD1	1.70965e-05	4.2451
CfaAffx.24396.1.S1_at	RAB3A interacting protein (rabin3)-like 1	RAB3IL1	2.28549e-06	4.22752
Cfa.15388.1.S1_at	tropomodulin 1	TMOD1	3.03958e-08	4.21795
CfaAffx.3796.1.S1_s_at	cyclic nucleotide gated channel alpha 1	CNGA1	1.24902e-06	4.20953
CfaAffx.16888.1.S1_s_at	3-hydroxybutyrate dehydrogenase, type 2	BDH2	7.08045e-07	4.20466
CfaAffx.434.1.S1_s_at	similar to Cysteine and glycine-rich protein 2 (Cysteine-rich protein 2) (CRP2) (	LOC475409	1.89428e-06	4.19548
CfaAffx.27366.1.S1_at	stimulated by retinoic acid gene 6 homolog (mouse)	STRA6	7.40833e-07	4.19189
CfaAffx.27780.1.S1_at	dual specificity phosphatase 14	DUSP14	8.54488e-06	4.19098
Cfa.21280.1.S1_s_at	follistatin-like 1	FSTL1	2.56979e-06	4.18374
Cfa.6077.1.S1_at	hydrogen voltage-gated channel 1	HVCN1	1.29369e-07	4.1818
CfaAffx.4282.1.S1_at	similar to ninjurin 1	LOC610587	1.17399e-07	4.18125
CfaAffx.8612.1.S1_s_at	ST6 (alpha-N-acetyl-neuraminyl-2,3-beta-galactosyl-1,3)-N-acetylgalactosaminide a	ST6GALNAC1	3.75344e-07	4.17587
CfaAffx.25085.1.S1_s_at	degenerative spermatocyte homolog 1, lipid desaturase (Drosophila)	DEGS1	8.59369e-09	4.17492
CfaAffx.24396.1.S1_s_at	RAB3A interacting protein (rabin3)-like 1	RAB3IL1	4.69421e-06	4.16992
CfaAffx.22221.1.S1_s_at	complement component 1, s subcomponent	C1S	1.29693e-06	4.16796
Cfa.20274.1.S1_at	disabled homolog 2, mitogen-responsive phosphoprotein (Drosophila)	DAB2	2.56048e-07	4.15655
Cfa.10687.1.S1_at	serine threonine kinase 39 (STE20/SPS1 homolog, yeast)	STK39	1.26809e-07	4.14867
Cfa.20638.1.S1_at	carnitine palmitoyltransferase 1C	CPT1C	1.70125e-06	4.14381
Cfa.11029.1.A1_s_at	similar to Protein C6orf115	LOC476222	6.29537e-06	4.13665
CfaAffx.27031.1.S1_at	sialic acid binding Ig-like lectin 15	SIGLEC15	2.18602e-07	4.12242
CfaAffx.18622.1.S1_at	OAF homolog (Drosophila)	OAF	3.5789e-06	4.12005
CfaAffx.19159.1.S1_at	bicaudal C homolog 1 (Drosophila)	BICC1	2.22887e-05	4.10938
CfaAffx.15170.1.S1_at	dopey family member 2	DOPEY2	2.37909e-07	4.1013
CfaAffx.12011.1.S1_at	N-terminal EF-hand calcium binding protein 3	NECAB3	7.43836e-07	4.09506
Cfa.11029.1.A1_at	similar to Protein C6orf115	LOC476222	5.66396e-09	4.0842
CfaAffx.17451.1.S1_at	matrix metallopeptidase 14 (membrane-inserted)	MMP14	6.36706e-08	4.06732
Cfa.6322.1.S1_at	collagen, type V, alpha 1	COL5A1	2.81751e-09	4.06672
Cfa.20324.1.S1_at	O-sialoglycoprotein endopeptidase-like 1	OSGEPL1	9.5559e-05	4.04642
CfaAffx.23843.1.S1_at	dickkopf homolog 1 (Xenopus laevis)	DKK1	0.00169718	4.03451
Cfa.244.1.S1_at	ubiquitin-conjugating enzyme E2Q (putative) 2	UBE2Q2	7.35818e-08	4.02971
CfaAffx.19852.1.S1_s_at	transcobalamin II; macrocytic anemia	TCN2	1.73718e-08	3.99692
CfaAffx.20296.1.S1_at	meteorin, glial cell differentiation regulator-like	METRNL	5.6017e-07	3.99531
CfaAffx.25068.1.S1_s_at	TBC1 domain family, member 19	TBC1D19	5.46778e-09	3.99265
CfaAffx.30297.1.S1_at	colony stimulating factor 1 (macrophage)	CSF1	4.88919e-07	3.98059
CfaAffx.29155.1.S1_s_at	hypothetical LOC479382	LOC479382	4.42718e-09	3.97894
Cfa.4588.1.A1_at	WD repeat domain, phosphoinositide interacting 1	WIPI1	3.65876e-06	3.97566
Cfa.6099.3.S1_s_at	pleckstrin homology domain containing, family O member 1	PLEKHO1	2.06028e-08	3.97152
CfaAffx.4658.1.S1_s_at	collagen, type XV, alpha 1	COL15A1	1.07283e-06	3.96448
Cfa.3737.1.S1_s_at	galactosidase, beta 1	GLB1	1.30352e-09	3.96158
Cfa.8882.1.A1_s_at	leucine rich repeat containing 4C	LRRC4C	7.78649e-06	3.95235
Cfa.2282.1.S1_at	pyruvate dehydrogenase kinase, isozyme 4	PDK4	9.57258e-08	3.94156
CfaAffx.10091.1.S1_s_at	collagen, type IV, alpha 2	COL4A2	1.68659e-06	3.93711
Cfa.4824.1.A1_at	La ribonucleoprotein domain family, member 6	LARP6	9.12401e-09	3.93687
Cfa.6456.1.S1_at	MHC class II DR alpha chain	DLA-DRA1	2.82561e-06	3.93598
Cfa.20235.1.S1_s_at	FYN oncogene related to SRC, FGR, YES	FYN	1.23998e-06	3.93536
Cfa.3763.1.S2_at	biglycan	BGN	4.08635e-07	3.9347
CfaAffx.30396.1.S1_s_at	collagen, type V, alpha 1	COL5A1	2.40749e-07	3.93275
CfaAffx.3602.1.S1_at	hypothetical protein LOC610769	LOC610769	2.20335e-07	3.93197
Cfa.13909.1.A1_s_at	laminin, beta 1	LAMB1	6.50761e-07	3.92771
Cfa.3680.1.S1_s_at	TIMP metallopeptidase inhibitor 1	TIMP1	1.70327e-09	3.92182
Cfa.17639.1.S1_s_at	similar to Lung carbonyl reductase [NADPH] (NADPH-dependent carbonyl reductase) (	LOC607806	6.03406e-06	3.90842
CfaAffx.21923.1.S1_at	kelch domain containing 1	KLHDC1	1.76925e-06	3.90736
Cfa.6009.2.A1_at	fibulin 1	FBLN1	9.87626e-09	3.90731
CfaAffx.1736.1.S1_at	regulator of G-protein signaling 22	RGS22	1.99182e-06	3.90077
CfaAffx.3122.1.S1_at	SH3-domain binding protein 1	SH3BP1	2.14236e-08	3.8964
CfaAffx.9996.1.S1_at	SH3-domain binding protein 5 (BTK-associated)	SH3BP5	3.05377e-06	3.86762
Cfa.2898.1.A1_s_at	protein tyrosine phosphatase, receptor type, M	PTPRM	7.57536e-08	3.86302
Cfa.9126.2.S1_a_at	sperm autoantigenic protein 17	SPA17	5.59491e-06	3.86162
CfaAffx.2177.1.S1_s_at	similar to Antigen peptide transporter 1 (APT1) (Peptide transporter TAP1) (ATP-b	LOC474866	1.88889e-06	3.85639
Cfa.8383.1.A1_at	ets variant gene 1	ETV1	1.32386e-06	3.8501
CfaAffx.14358.1.S1_at	latexin	LXN	6.86028e-07	3.84389
Cfa.7688.1.A1_s_at	regulator of G-protein signaling 12	RGS12	7.60919e-06	3.8254
CfaAffx.9784.1.S1_s_at	transforming, acidic coiled-coil containing protein 1	TACC1	5.40863e-07	3.82135
CfaAffx.22673.1.S1_at	similar to KIAA1946	LOC611224	9.27489e-08	3.8213
Cfa.539.1.S1_at	RAS p21 protein activator 3	RASA3	6.46674e-07	3.81099
Cfa.13576.1.A1_at	Canis familiaris beta-defensin 108 (CBD108)	---	3.00205e-06	3.80684
CfaAffx.31237.1.S1_s_at	similar to crystallin, zeta	LOC476107 /// LOC611431	6.45574e-07	3.80134
CfaAffx.14325.1.S1_at	similar to F09B12.3	LOC477493	9.66998e-08	3.80086
Cfa.17903.1.S1_s_at	amyloid beta (A4) precursor-like protein 1	APLP1	7.3174e-07	3.8
Cfa.15098.1.A1_at	similar to Spindlin-like protein 2 (SPIN-2)	LOC612917	0.000241073	3.79943
Cfa.17765.1.S1_s_at	pygopus homolog 1 (Drosophila)	PYGO1	5.2094e-06	3.79697
Cfa.15282.1.S1_at	similar to Cytochrome b5	LOC476167	5.20489e-08	3.79027
Cfa.3093.1.A1_at	collagen, type III, alpha 1 (Ehlers-Danlos syndrome type IV, autosomal dominant)	COL3A1	0.000384771	3.78849
Cfa.10427.1.A1_at	hydroxysteroid (17-beta) dehydrogenase 14	HSD17B14	4.98602e-07	3.78729
Cfa.15018.1.A1_at	peroxisomal trans-2-enoyl-CoA reductase	PECR	2.03439e-08	3.78382
CfaAffx.17746.1.S1_s_at	Ras association (RalGDS/AF-6) domain family 8	RASSF8	4.57321e-06	3.77497
CfaAffx.11928.1.S1_s_at	ADAM metallopeptidase with thrombospondin type 1 motif, 6	ADAMTS6	8.61957e-06	3.77043
CfaAffx.1194.1.S1_at	StAR-related lipid transfer (START) domain containing 6	STARD6	2.72674e-06	3.76661
Cfa.1133.1.A1_s_at	solute carrier family 25, member 33	SLC25A33	9.23785e-10	3.75822
CfaAffx.6334.1.S1_at	similar to Splicing factor, proline-and glutamine-rich (Polypyrimidine tract-bind	LOC475340	4.09781e-06	3.75694
Cfa.20094.1.S1_s_at	UBX domain containing 6	UBXD6	9.13044e-07	3.74995
CfaAffx.24047.1.S1_at	similar to Y43E12A.2	LOC610507	2.75283e-05	3.74129
CfaAffx.6781.1.S1_s_at	hydroxysteroid (17-beta) dehydrogenase 14	HSD17B14	1.4243e-07	3.73893
CfaAffx.24815.1.S1_at	toll-like receptor 1	TLR1	9.3202e-06	3.72787
CfaAffx.15116.1.S1_at	phospholipase A2 receptor 1, 180kDa	PLA2R1	1.487e-05	3.72703
Cfa.14945.1.S1_at	similar to FXYD domain-containing ion transport regulator 5 precursor (Dysadherin	LOC612666	3.55656e-08	3.71561
CfaAffx.21446.1.S1_s_at	procollagen-lysine, 2-oxoglutarate 5-dioxygenase 3	PLOD3	3.11128e-10	3.70994
CfaAffx.1252.1.S1_at	low density lipoprotein-related protein 1 (alpha-2-macroglobulin receptor)	LRP1	1.98163e-06	3.70692
CfaAffx.2333.1.S1_at	alpha 1,4-galactosyltransferase (globotriaosylceramide synthase)	A4GALT	6.96037e-07	3.70266
Cfa.17416.1.S1_s_at	hippocalcin-like 1	HPCAL1	9.28951e-08	3.6927
Cfa.8383.1.A1_s_at	ets variant gene 1	ETV1	2.68563e-06	3.67904
CfaAffx.19277.1.S1_at	similar to Protein FAM13C1	LOC488991	0.00011356	3.67186
Cfa.1636.1.A1_s_at	single-stranded DNA binding protein 2	SSBP2	2.52536e-07	3.67146
CfaAffx.15147.1.S1_s_at	TYRO3 protein tyrosine kinase	TYRO3	5.00697e-07	3.66903
CfaAffx.9752.1.S1_at	phospholipase C-like 2	PLCL2	8.20351e-07	3.66286
CfaAffx.3178.1.S1_at	RAB, member of RAS oncogene family-like 4	RABL4	2.31261e-07	3.6596
Cfa.9137.1.A1_s_at	protein kinase, cAMP-dependent, regulatory, type II, beta	PRKAR2B	1.34361e-06	3.65351
Cfa.9165.1.A1_s_at	similar to Protein C21orf63 precursor (SUE21)	LOC478402	8.94173e-07	3.64932
CfaAffx.572.1.S1_at	DNA-damage-inducible transcript 3	DDIT3	3.52645e-06	3.64432
Cfa.2148.1.S1_at	phosphatidylinositol glycan anchor biosynthesis, class K	PIGK	1.05442e-07	3.63951
Cfa.7409.1.S1_at	glycosyltransferase 8 domain containing 2	GLT8D2	9.46278e-07	3.63843
CfaAffx.27095.1.S1_s_at	armadillo repeat containing, X-linked 3	ARMCX3	2.27873e-09	3.62636
Cfa.16997.1.S1_at	dual specificity phosphatase 23	DUSP23	3.83268e-05	3.62438
CfaAffx.8023.1.S1_s_at	FERM domain containing 4A	FRMD4A	7.51434e-06	3.62407
Cfa.17422.1.S1_at	thioredoxin reductase 1	TXNRD1	2.10574e-06	3.62016
CfaAffx.7998.1.S1_at	arginine-rich, mutated in early stage tumors-like 1	ARMETL1	8.6874e-06	3.61926
Cfa.3737.2.S1_s_at	galactosidase, beta 1	GLB1	5.65137e-09	3.61655
Cfa.16472.2.S1_a_at	complement component 1, s subcomponent	C1S	7.08136e-07	3.61114
CfaAffx.5777.1.S1_at	endonuclease/exonuclease/phosphatase family domain containing 1	EEPD1	1.21822e-05	3.60339
CfaAffx.10085.1.S1_s_at	collagen, type IV, alpha 1	COL4A1	3.3332e-07	3.60298
CfaAffx.17428.1.S1_at	similar to family with sequence similarity 20, member C	LOC491596	1.8975e-07	3.59863
CfaAffx.13012.1.S1_at	wingless-type MMTV integration site family, member 5A	WNT5A	3.92078e-07	3.59346
CfaAffx.24360.1.S1_s_at	FK506 binding protein 10, 65 kDa	FKBP10	7.87777e-09	3.59322
CfaAffx.6283.1.S1_at	multiple EGF-like-domains 9	MEGF9	1.2641e-06	3.59257
CfaAffx.30402.1.S1_s_at	galactosamine (N-acetyl)-6-sulfate sulfatase (Morquio syndrome, mucopolysaccharid	GALNS	6.38872e-06	3.59184
Cfa.19919.1.S1_at	exostoses (multiple)-like 2	EXTL2	3.83732e-07	3.589
CfaAffx.21996.1.S1_s_at	armadillo repeat gene deletes in velocardiofacial syndrome	ARVCF	4.8709e-07	3.57773
Cfa.18308.1.S1_at	transforming growth factor, beta receptor III	TGFBR3	4.87475e-10	3.5766
CfaAffx.6932.1.S1_at	hypothetical protein LOC609764	LOC609764	0.000202233	3.57604
Cfa.17211.1.S1_at	similar to crystallin, zeta	LOC611431	3.44891e-07	3.57551
Cfa.12044.1.A1_at	v-akt murine thymoma viral oncogene homolog 3 (protein kinase B, gamma)	AKT3	3.4358e-05	3.57425
Cfa.11584.1.A1_at	beaded filament structural protein 1, filensin	BFSP1	1.81711e-05	3.57144
Cfa.5605.1.A1_at	tectonic family member 2	TCTN2	2.92861e-07	3.56807
Cfa.19173.1.S1_at	PRA1 domain family, member 2	PRAF2	2.5705e-08	3.56567
Cfa.4179.1.A1_at	similar to Serine protease HTRA1 precursor (L56)	LOC477852	4.85321e-09	3.55716
Cfa.17180.2.S1_s_at	leucine zipper transcription factor-like 1	LZTFL1	4.43959e-07	3.55666
CfaAffx.6872.1.S1_at	similar to FAT tumor suppressor homolog 4	LOC483834	2.80923e-05	3.55461
CfaAffx.16720.1.S1_s_at	adducin 3 (gamma)	ADD3	2.68188e-07	3.5516
Cfa.20045.1.S1_s_at	myocyte enhancer factor 2A	MEF2A	7.26988e-07	3.54687
CfaAffx.15664.1.S1_s_at	solute carrier family 2 (facilitated glucose transporter), member 13	SLC2A13	2.97922e-06	3.54608
Cfa.9934.1.A1_at	Purkinje cell protein 4	PCP4	0.0109908	3.54262
CfaAffx.6186.1.S1_at	similar to prostate tumor overexpressed gene 1	LOC612927	1.12224e-06	3.53923
Cfa.19935.1.S1_s_at	coiled-coil domain containing 104	CCDC104	2.66681e-07	3.53694
CfaAffx.5036.1.S1_s_at	ATP-binding cassette, sub-family A (ABC1), member 1	ABCA1	7.14665e-07	3.53649
CfaAffx.6088.1.S1_at	hypothetical protein LOC611874	LOC611874	7.2554e-06	3.53455
CfaAffx.14562.1.S1_at	similar to downregulated in ovarian cancer 1 isoform 2	LOC478537	4.48307e-06	3.53412
CfaAffx.12064.1.S1_s_at	glycosyltransferase 8 domain containing 2	GLT8D2	9.12771e-07	3.5335
CfaAffx.17229.1.S1_x_at	similar to H2B histone family, member R	LOC488288	5.5462e-07	3.52908
CfaAffx.12110.1.S1_s_at	paired box 6	PAX6	1.35627e-05	3.52576
Cfa.4450.1.S1_at	amyloid beta (A4) precursor-like protein 1	APLP1	3.09267e-08	3.52479
CfaAffx.6850.1.S1_s_at	DENN/MADD domain containing 2A	DENND2A	6.59415e-08	3.52065
Cfa.17243.1.S1_s_at	synovial apoptosis inhibitor 1, synoviolin	SYVN1	3.19794e-06	3.51946
CfaAffx.16870.1.S1_s_at	myocyte enhancer factor 2A	MEF2A	1.21866e-08	3.51412
Cfa.21168.1.S1_s_at	complement component 1, r subcomponent	C1R	9.24499e-06	3.51027
CfaAffx.8025.1.S1_s_at	FERM domain containing 4A	FRMD4A	2.07195e-06	3.50978
CfaAffx.1214.1.S1_at	NGFI-A binding protein 2 (EGR1 binding protein 2)	NAB2	2.97565e-07	3.50931
CfaAffx.4066.1.S1_at	NCK adaptor protein 2	NCK2	5.06227e-07	3.50554
CfaAffx.11462.1.S1_s_at	nephronophthisis 1 (juvenile)	NPHP1	1.85688e-07	3.50167
Cfa.14903.1.S1_at	thioredoxin reductase 1	TXNRD1	7.26201e-07	3.49775
CfaAffx.19717.1.S1_s_at	quiescin Q6 sulfhydryl oxidase 1	QSOX1	1.78927e-08	3.49596
CfaAffx.4671.1.S1_s_at	leucine proline-enriched proteoglycan (leprecan) 1	LEPRE1	9.99392e-08	3.49285
Cfa.871.1.S1_at	pirin (iron-binding nuclear protein)	PIR	6.63187e-06	3.49018
Cfa.9757.1.A1_at	complement component 1, q subcomponent-like 3	C1QL3	6.58315e-06	3.48712
Cfa.11292.1.A1_at	tropomodulin 1	TMOD1	8.25713e-07	3.47788
Cfa.3716.1.S1_s_at	basic fibroblast growth factor	BFGF	2.72637e-05	3.46914
Cfa.208.1.A1_at	collagen, type IV, alpha 1	COL4A1	2.14817e-07	3.46864
CfaAffx.27359.1.S1_at	endothelial differentiation, sphingolipid G-protein-coupled receptor, 5	EDG5	2.49144e-08	3.46332
Cfa.8748.1.A1_s_at	intraflagellar transport 57 homolog (Chlamydomonas)	IFT57	1.24925e-06	3.46175
CfaAffx.27795.1.S1_s_at	ubiquitin-conjugating enzyme E2Q (putative) 2	UBE2Q2	4.30242e-06	3.46078
CfaAffx.12283.1.S1_at	processing of precursor 4, ribonuclease P/MRP subunit (S. cerevisiae)	POP4	5.86639e-08	3.45965
CfaAffx.17656.1.S1_s_at	similar to Mg87 protein	LOC478967	1.03319e-07	3.45925
Cfa.19092.1.S1_at	cannabinoid receptor interacting protein 1	CNRIP1	8.42568e-05	3.454
Cfa.20137.1.S1_at	armadillo repeat containing, X-linked 3	ARMCX3	9.26483e-08	3.45395
Cfa.5085.1.A1_at	death-associated protein kinase 1	DAPK1	3.50292e-06	3.43146
CfaAffx.21366.1.S1_s_at	oxysterol binding protein-like 6	OSBPL6	1.26655e-05	3.42226
CfaAffx.5562.1.S1_at	hypothetical LOC481385	LOC481385	1.18461e-05	3.41953
CfaAffx.18622.1.S1_s_at	OAF homolog (Drosophila)	OAF	1.29239e-06	3.41835
CfaAffx.4552.1.S1_at	aryl hydrocarbon receptor	AHR	1.1779e-05	3.41461
CfaAffx.6852.1.S1_s_at	carbonic anhydrase XI	CA11	3.92396e-08	3.41412
CfaAffx.18281.1.S1_at	platelet/endothelial cell adhesion molecule (CD31 antigen)	PECAM1	2.84037e-05	3.4141
CfaAffx.9873.1.S1_at	similar to Lung carbonyl reductase [NADPH] (NADPH-dependent carbonyl reductase) (	LOC607806	2.06273e-05	3.41396
CfaAffx.14563.1.S1_s_at	similar to downregulated in ovarian cancer 1 isoform 2	LOC478537	1.13125e-06	3.41337
CfaAffx.17974.1.S1_at	similar to H2B histone family, member F	LOC483173	9.57109e-07	3.41089
CfaAffx.21446.1.S1_at	procollagen-lysine, 2-oxoglutarate 5-dioxygenase 3	PLOD3	4.41544e-09	3.40776
Cfa.14033.1.A1_at	zinc finger, AN1-type domain 2A	ZFAND2A	1.75101e-05	3.40437
CfaAffx.4803.1.S1_at	ras homolog gene family, member Q	RHOQ	2.71603e-06	3.40416
CfaAffx.25672.1.S1_at	similar to protease, serine, 36	LOC489923	1.09286e-06	3.40356
Cfa.18473.1.S1_s_at	laminin, beta 1	LAMB1	1.32998e-06	3.40316
CfaAffx.9991.1.S1_s_at	fibroblast growth factor receptor 1 (fms-related tyrosine kinase 2, Pfeiffer synd	FGFR1	2.61708e-06	3.40146
Cfa.11882.1.A1_at	hypothetical LOC481385	LOC481385	4.32041e-07	3.40088
CfaAffx.5706.1.S1_s_at	similar to Non-muscle caldesmon (CDM) (L-caldesmon)	LOC608135	4.91512e-07	3.40024
CfaAffx.3572.1.S1_at	Wolfram syndrome 1 (wolframin)	WFS1	3.32569e-07	3.39984
Cfa.10910.1.A1_s_at	laminin, beta 1	LAMB1	1.12454e-06	3.38974
CfaAffx.2868.1.S1_at	death-associated protein kinase 1	DAPK1	6.87776e-06	3.38744
Cfa.14285.1.A1_at	transcobalamin II; macrocytic anemia	TCN2	1.59225e-08	3.37564
CfaAffx.3254.1.S1_s_at	transducin-like enhancer of split 4 (E(sp1) homolog, Drosophila)	TLE4	5.45541e-06	3.37437
CfaAffx.26177.1.S1_s_at	ADAM metallopeptidase domain 15	ADAM15	5.78403e-08	3.37294
CfaAffx.11269.1.S1_s_at	mitogen-activated protein kinase kinase kinase 12	MAP3K12	7.52919e-07	3.37027
CfaAffx.5385.1.S1_at	similar to RIKEN cDNA 2310044H10	LOC484362	1.33738e-07	3.36878
Cfa.21297.1.S1_s_at	peroxisomal trans-2-enoyl-CoA reductase	PECR	1.27961e-07	3.3666
CfaAffx.28366.1.S1_at	WD repeat domain 78	WDR78	1.51035e-07	3.36232
Cfa.12050.1.A1_a_at	tetraspanin 5	TSPAN5	1.16887e-05	3.36006
Cfa.15314.1.A1_at	similar to Protein C8orf4 (Thyroid cancer protein-1) (TC-1)	LOC607623	3.35021e-05	3.35785
Cfa.4787.2.A1_s_at	Similar to STAGA complex 65 gamma subunit (STAF65gamma) (SPTF-associated factor 6	LOC475708	1.22136e-07	3.35717
CfaAffx.3178.1.S1_s_at	RAB, member of RAS oncogene family-like 4	RABL4	2.07969e-07	3.35613
CfaAffx.2188.1.S1_at	ribonuclease T2	RNASET2	1.13377e-08	3.3559
Cfa.9126.3.S1_a_at	sperm autoantigenic protein 17	SPA17	4.27875e-06	3.35498
CfaAffx.17944.1.S1_x_at	similar to Histone H2A.o (H2A/o) (H2A.2) (H2a-615)	LOC483168 /// LOC608631	7.15138e-06	3.35145
Cfa.1141.1.S1_at	hypothetical LOC477476	LOC477476	1.14272e-07	3.35104
CfaAffx.15558.1.S1_s_at	similar to DPCD protein	LOC477800	2.59321e-07	3.34961
CfaAffx.1010.1.S1_s_at	teashirt zinc finger homeobox 1	TSHZ1	2.81801e-07	3.34528
Cfa.2541.1.A1_at	similar to F55A4.8a	LOC611318	1.81207e-06	3.34282
CfaAffx.11935.1.S1_at	ADAM metallopeptidase with thrombospondin type 1 motif, 6	ADAMTS6	3.28466e-05	3.34016
Cfa.100.1.S1_at	collagen, type I, alpha 1	COL1A1	3.79041e-05	3.33189
CfaAffx.15135.1.S1_s_at	similar to Carbonyl reductase [NADPH] 1 (NADPH-dependent carbonyl reductase 1) (P	LOC478411	2.25072e-06	3.32208
CfaAffx.19291.1.S1_at	cathepsin F	CTSF	5.21827e-07	3.31139
CfaAffx.22409.1.S1_s_at	enolase 2 (gamma, neuronal)	ENO2	1.47596e-06	3.31099
CfaAffx.29081.1.S1_s_at	similar to CG10584-PA	LOC610231	3.87825e-07	3.30899
CfaAffx.24184.1.S1_s_at	PRA1 domain family, member 2	PRAF2	1.89479e-07	3.30771
CfaAffx.30591.1.S1_at	similar to immediate early response 5-like	LOC491302	1.92074e-07	3.30741
CfaAffx.21121.1.S1_at	RAS p21 protein activator 4	RASA4	1.98514e-06	3.30708
CfaAffx.23214.1.S1_at	retinoic acid receptor responder (tazarotene induced) 3	RARRES3	3.4209e-06	3.30465
CfaAffx.17163.1.S1_s_at	solute carrier family 37 (glycerol-3-phosphate transporter), member 2	SLC37A2	1.74174e-06	3.30268
CfaAffx.4327.1.S1_at	similar to notch homolog 5	LOC482323	1.26254e-05	3.30099
CfaAffx.7348.1.S1_at	myosin IIIA	MYO3A	3.2875e-08	3.30056
Cfa.18606.1.S1_at	Transcribed locus, moderately similar to NP_067291.1 antigen [Mus musculus]	---	1.4412e-05	3.29941
CfaAffx.13360.1.S1_at	zinc finger protein 704	ZNF704	6.74323e-06	3.29913
CfaAffx.15371.1.S1_s_at	Cas-Br-M (murine) ecotropic retroviral transforming sequence b	CBLB	0.00120868	3.29478
CfaAffx.10935.1.S1_at	CAP-GLY domain containing linker protein 3	CLIP3	6.55842e-06	3.29075
Cfa.5332.1.A1_at	chloride intracellular channel 2	CLIC2	2.40076e-05	3.28904
Cfa.2266.1.S1_at	hypothetical protein LOC610769	LOC610769	9.36259e-07	3.28302
CfaAffx.30659.1.S1_at	WW domain containing oxidoreductase	WWOX	3.9735e-06	3.27823
Cfa.16912.1.S1_s_at	SH3-domain GRB2-like 3	SH3GL3	2.87504e-05	3.27673
CfaAffx.3961.1.S1_s_at	similar to Cytochrome P450 39A1 (Oxysterol 7-alpha-hydroxylase) (hCYP39A1)	LOC481825	1.43058e-06	3.27086
Cfa.12485.1.A1_at	hypothetical protein LOC609535	LOC609535	2.16004e-07	3.26939
CfaAffx.6257.1.S1_s_at	adaptor-related protein complex 2, alpha 1 subunit	AP2A1	2.91569e-07	3.26782
CfaAffx.25640.1.S1_s_at	myosin, light chain 5, regulatory	MYL5	1.916e-06	3.26744
Cfa.9236.1.A1_at	ring finger protein 130	RNF130	7.28492e-09	3.26685
Cfa.1676.1.A1_at	COBW domain containing 2	CBWD2	1.19071e-05	3.26437
CfaAffx.5177.1.S1_s_at	coiled-coil domain containing 104	CCDC104	3.89108e-08	3.25979
Cfa.12318.1.A1_at	lysyl oxidase-like 2	LOXL2	2.34827e-05	3.25643
Cfa.17039.1.S1_s_at	alkB, alkylation repair homolog 3 (E. coli)	ALKBH3	1.54335e-06	3.25626
Cfa.4589.1.A1_s_at	complement component 1, r subcomponent	C1R	1.2465e-06	3.25537
Cfa.1088.1.A1_s_at	SH3-domain binding protein 5 (BTK-associated)	SH3BP5	5.86037e-07	3.25375
CfaAffx.11929.1.S1_s_at	ADAM metallopeptidase with thrombospondin type 1 motif, 6	ADAMTS6	5.85825e-06	3.25082
Cfa.2120.2.S1_at	androgen-induced 1	AIG1	2.23816e-06	3.24943
Cfa.8688.1.A1_at	stromal cell-derived factor 2-like 1	SDF2L1	9.78941e-06	3.24642
Cfa.5195.1.A1_s_at	latexin	LXN	4.92181e-08	3.24507
Cfa.5244.1.A1_at	CD99 molecule	CD99	4.41579e-08	3.24018
CfaAffx.22414.1.S1_s_at	septin 5	2008-09-05	5.11425e-09	3.2367
Cfa.13336.1.A1_at	aryl hydrocarbon receptor	AHR	2.60275e-05	3.2327
Cfa.17880.2.S1_s_at	DnaJ (Hsp40) homolog, subfamily B, member 9	DNAJB9	9.2823e-06	3.22936
Cfa.3166.1.S1_at	TYRO3 protein tyrosine kinase	TYRO3	3.41991e-08	3.22676
CfaAffx.10900.1.S1_at	snail homolog 2 (Drosophila)	SNAI2	2.555e-07	3.2264
CfaAffx.3952.1.S1_s_at	SWI/SNF related, matrix associated, actin dependent regulator of chromatin, subfa	SMARCA2	8.97846e-06	3.22422
Cfa.8866.1.A1_at	Phytanoyl-CoA 2-hydroxylase interacting protein-like	PHYHIPL	0.000252602	3.21834
CfaAffx.15084.1.S1_s_at	polycystic kidney disease 2 (autosomal dominant)	PKD2	1.85124e-09	3.21777
Cfa.10611.1.A1_at	armadillo repeat containing, X-linked 3	ARMCX3	7.95606e-07	3.20578
Cfa.4658.1.A1_at	protein kinase (cAMP-dependent, catalytic) inhibitor gamma	PKIG	7.91711e-06	3.20522
CfaAffx.23098.1.S1_s_at	similar to dynein, cytoplasmic, heavy polypeptide 2	LOC479461	4.49137e-06	3.20297
CfaAffx.17792.1.S1_s_at	cancer susceptibility candidate 1	CASC1	3.8412e-06	3.201
CfaAffx.6162.1.S1_at	serine/threonine kinase 17a	STK17A	1.62346e-05	3.20016
CfaAffx.9344.1.S1_s_at	FERM, RhoGEF (ARHGEF) and pleckstrin domain protein 1 (chondrocyte-derived)	FARP1	2.79083e-07	3.19267
CfaAffx.25289.1.S1_s_at	procollagen-lysine 1, 2-oxoglutarate 5-dioxygenase 1	PLOD1	7.18344e-07	3.18795
CfaAffx.27403.1.S1_at	heparan sulfate (glucosamine) 3-O-sulfotransferase 3B1	HS3ST3B1	8.64506e-05	3.1863
Cfa.8534.2.A1_s_at	basonuclin 2	BNC2	2.65658e-05	3.18617
Cfa.1484.1.S1_at	peptidylglycine alpha-amidating monooxygenase	PAM	1.48776e-05	3.18185
CfaAffx.29577.1.S1_s_at	purinergic receptor P2X, ligand-gated ion channel, 1	P2RX1	8.51266e-06	3.17895
CfaAffx.14957.1.S1_s_at	exonuclease 3'-5' domain-like 1	EXDL1	1.96838e-05	3.17058
CfaAffx.17720.1.S1_at	Lix1 homolog (mouse)-like	LIX1L	2.49226e-06	3.17048
Cfa.17112.1.S1_at	Retinoblastoma binding protein 4	RBBP4	8.88798e-08	3.17001
CfaAffx.28359.1.S1_s_at	WD repeat domain 78	WDR78	5.82982e-07	3.16894
CfaAffx.20688.1.S1_s_at	peroxiredoxin 4	PRDX4	5.79314e-08	3.16806
CfaAffx.10923.1.S1_at	alkB, alkylation repair homolog 3 (E. coli)	ALKBH3	5.16687e-08	3.16323
CfaAffx.21318.1.S1_s_at	RAB, member RAS oncogene family-like 5	RABL5	1.82101e-06	3.16164
CfaAffx.8336.1.S1_at	phospholipase C, delta 1	PLCD1	1.88333e-07	3.15989
Cfa.7469.1.A1_at	ceramide kinase	CERK	6.2147e-06	3.1581
Cfa.20858.1.S1_s_at	protein phosphatase 2, regulatory subunit B', alpha isoform	PPP2R5A	6.05751e-09	3.15644
CfaAffx.15637.1.S1_s_at	heat shock 22kDa protein 8	HSPB8	1.52537e-06	3.15238
CfaAffx.12859.1.S1_s_at	stress 70 protein chaperone, microsome-associated, 60kDa	STCH	2.30797e-07	3.14625
Cfa.19679.1.S1_at	FIC domain containing	FICD	8.25359e-06	3.14163
CfaAffx.9549.1.S1_at	retinoic acid receptor, beta	RARB	0.000123065	3.1354
Cfa.12354.1.A1_a_at	tRNA-yW synthesizing protein 3 homolog (S. cerevisiae)	TYW3	3.08532e-06	3.13233
CfaAffx.14812.1.S1_s_at	nischarin	NISCH	1.0764e-07	3.13103
Cfa.17864.1.S1_at	PDZ and LIM domain 7 (enigma)	PDLIM7	1.4337e-06	3.12924
CfaAffx.13423.1.S1_s_at	formin-like 3	FMNL3	2.23238e-08	3.11978
CfaAffx.5781.1.S1_at	hypothetical LOC482400	LOC482400	3.75889e-06	3.11848
Cfa.20095.1.S1_at	myocyte enhancer factor 2A	MEF2A	3.40139e-07	3.11267
Cfa.5462.1.A1_at	zinc finger, AN1-type domain 2A	ZFAND2A	5.19769e-06	3.11223
CfaAffx.8917.1.S1_at	glypican 6	GPC6	1.01598e-05	3.10942
Cfa.17934.1.S1_at	septin 5	2008-09-05	7.14264e-07	3.108
CfaAffx.3714.1.S1_at	similar to Transcription factor BTEB1 (Basic transcription element binding protei	LOC484172	1.14174e-06	3.10723
Cfa.17854.1.S1_at	zinc finger protein 704	ZNF704	1.07161e-06	3.10531
Cfa.5277.1.A1_s_at	hypothetical LOC474886	LOC474886	9.51968e-06	3.10345
Cfa.10891.1.A1_at	hypothetical LOC479400	LOC479400	2.58035e-06	3.09519
CfaAffx.23546.1.S1_at	stromal cell-derived factor 2-like 1	SDF2L1	9.16552e-06	3.09502
Cfa.7185.1.A1_at	ribosomal protein S6 kinase, 90kDa, polypeptide 2	RPS6KA2	4.72305e-05	3.09403
Cfa.16710.3.S1_a_at	similar to statin-like	LOC612521	0.000100619	3.08664
CfaAffx.3383.1.S1_at	glucosaminyl (N-acetyl) transferase 1, core 2 (beta-1,6-N-acetylglucosaminyltrans	GCNT1	3.29595e-07	3.07956
CfaAffx.20247.1.S1_s_at	SH3-domain kinase binding protein 1	SH3KBP1	2.35108e-06	3.07653
Cfa.19569.1.S1_at	ADP-ribosylarginine hydrolase	ADPRH	1.5498e-06	3.07539
Cfa.20658.1.S1_s_at	similar to downregulated in ovarian cancer 1 isoform 2	LOC478537	2.14389e-06	3.07321
Cfa.3707.1.A1_s_at	fibronectin 1	FN1	1.40804e-07	3.07253
CfaAffx.2404.1.S1_s_at	F-box protein 32	FBXO32	8.01166e-06	3.06465
Cfa.20637.1.A1_s_at	ras homolog gene family, member T1	RHOT1	5.8212e-06	3.06223
Cfa.1554.1.A1_at	WD repeat domain 47	WDR47	4.1078e-06	3.05711
Cfa.19021.2.S1_a_at	lymphocyte cytosolic protein 1 (L-plastin)	LCP1	1.63308e-07	3.05555
Cfa.2903.1.A1_a_at	LYR motif containing 5	LYRM5	2.52653e-05	3.0539
Cfa.11027.1.A1_at	Leucine zipper-EF-hand containing transmembrane protein 2	LETM2	2.2173e-08	3.04804
Cfa.21547.1.S1_s_at	laminin, beta 1	LAMB1	3.00039e-07	3.04732
Cfa.5462.1.A1_s_at	zinc finger, AN1-type domain 2A	ZFAND2A	1.73853e-06	3.04618
Cfa.15237.1.S1_at	golgi integral membrane protein 4	GOLIM4	5.43039e-08	3.04399
Cfa.10646.1.A1_at	similar to Mouse Mammary Turmor Virus Receptor homolog 1	LOC483735	2.17125e-07	3.03822
Cfa.19337.1.S1_at	SWI/SNF related, matrix associated, actin dependent regulator of chromatin, subfa	SMARCD3	4.13255e-07	3.03792
Cfa.3741.1.A2_s_at	cytochrome P450 2C21	CYP2C21	2.16812e-06	3.03647
Cfa.305.1.A1_at	heat shock 22kDa protein 8	HSPB8	1.52814e-06	3.03443
Cfa.4335.1.S1_at	nischarin	NISCH	4.62942e-08	3.02671
CfaAffx.1588.1.S1_s_at	A kinase (PRKA) anchor protein (gravin) 12	AKAP12	2.41111e-06	3.02109
Cfa.4886.1.A1_at	oculocutaneous albinism II (pink-eye dilution homolog, mouse)	OCA2	0.000235119	3.02106
Cfa.19743.1.S1_s_at	FK506 binding protein 9, 63 kDa	FKBP9	1.24625e-06	3.01983
Cfa.17431.1.S1_s_at	GRAM domain containing 1A	GRAMD1A	5.61423e-08	3.01694
CfaAffx.14497.1.S1_s_at	lysyl oxidase-like 2	LOXL2	3.19778e-06	3.01509
CfaAffx.13426.1.S1_s_at	formin-like 3	FMNL3	1.32341e-08	3.01418
Cfa.5655.1.A1_at	ATP-binding cassette, sub-family C (CFTR/MRP), member 5	ABCC5	3.74105e-06	3.00754
CfaAffx.14879.1.S1_s_at	CD82 molecule	CD82	1.37188e-06	3.00674
CfaAffx.8934.1.S1_s_at	calcium/calmodulin-dependent protein kinase I	CAMK1	1.95434e-05	3.00591
CfaAffx.25288.1.S1_at	G protein-coupled receptor 125	GPR125	4.43183e-06	3.00449
Cfa.17180.1.S1_at	leucine zipper transcription factor-like 1	LZTFL1	3.16906e-06	2.99189
CfaAffx.22115.1.S1_s_at	unc-5 homolog B (C. elegans)	UNC5B	4.05658e-08	2.9892
CfaAffx.25100.1.S1_at	recombination signal binding protein for immunoglobulin kappa J region	RBPJ	2.69576e-06	2.98814
CfaAffx.18804.1.S1_s_at	ATP-binding cassette, sub-family C (CFTR/MRP), member 5	ABCC5	1.3534e-05	2.9862
CfaAffx.18519.1.S1_s_at	CAP-GLY domain containing linker protein 2	CLIP2	1.3916e-06	2.9823
CfaAffx.2457.1.S1_s_at	nuclear receptor coactivator 7	NCOA7	5.76509e-07	2.97765
CfaAffx.20417.1.S1_s_at	discoidin domain receptor family, member 2	DDR2	3.03901e-08	2.9721
CfaAffx.24775.1.S1_s_at	kelch-like 5 (Drosophila)	KLHL5	8.39873e-07	2.97143
Cfa.8501.1.A1_s_at	RUN and SH3 domain containing 2	RUSC2	2.23472e-07	2.96839
CfaAffx.9732.1.S1_at	propionyl Coenzyme A carboxylase, alpha polypeptide	PCCA	3.49194e-06	2.96726
Cfa.21325.1.S1_s_at	epithelial membrane protein 2	EMP2	1.7481e-07	2.96615
Cfa.10263.1.A1_at	SH3-domain kinase binding protein 1	SH3KBP1	1.66185e-06	2.96344
Cfa.20745.1.S1_s_at	SH3-domain binding protein 5 (BTK-associated)	SH3BP5	7.53321e-08	2.96223
CfaAffx.19408.1.S1_s_at	integrin, beta 5	ITGB5	4.81671e-06	2.96146
Cfa.19115.1.S1_at	ATP-binding cassette, sub-family C (CFTR/MRP), member 5	ABCC5	1.91637e-06	2.95853
CfaAffx.10681.1.S1_s_at	glutathione reductase	GSR	1.8505e-07	2.95729
Cfa.7165.1.S1_s_at	adenylate kinase 1	AK1	1.73178e-09	2.9558
CfaAffx.27964.1.S1_s_at	similar to Splicing factor, proline-and glutamine-rich (Polypyrimidine tract-bind	LOC475340	6.74724e-08	2.9523
CfaAffx.26979.1.S1_at	transmembrane emp24 protein transport domain containing 1	TMED1	3.59901e-06	2.9489
CfaAffx.27950.1.S1_s_at	plastin 3 (T isoform)	PLS3	3.65884e-07	2.93901
Cfa.110.1.S1_s_at	B-cell CLL/lymphoma 2	BCL2	3.85509e-07	2.93548
CfaAffx.17039.1.S1_at	nuclear receptor subfamily 2, group F, member 2	NR2F2	3.50748e-05	2.93222
CfaAffx.11626.1.S1_s_at	GRAM domain containing 1A	GRAMD1A	9.01252e-09	2.93045
CfaAffx.1422.1.S1_at	pleiomorphic adenoma gene-like 1 /// hypothetical protein LOC611732	LOC611732 /// PLAGL1	1.32537e-06	2.92063
Cfa.4374.1.S1_s_at	similar to selenoprotein M precursor	LOC611981	5.63594e-07	2.91365
CfaAffx.19626.1.S1_s_at	similar to cytochrome b reductase 1	LOC478796	4.60885e-06	2.9129
Cfa.19475.2.S1_s_at	syntaxin 2	STX2	1.02991e-06	2.91214
CfaAffx.20817.1.S1_s_at	similar to Mouse Mammary Turmor Virus Receptor homolog 1	LOC483735	1.21119e-06	2.91117
Cfa.21022.1.S1_s_at	TSC22 domain family, member 3	TSC22D3	7.38188e-07	2.90561
CfaAffx.17675.1.S1_at	integrin, alpha 10	ITGA10	6.12745e-07	2.90232
Cfa.10644.1.A1_at	SH3-domain GRB2-like 3	SH3GL3	4.0812e-05	2.90081
Cfa.10253.1.S1_s_at	ADP-ribosylation factor-like 3	ARL3	2.96559e-05	2.90012
CfaAffx.5291.1.S1_s_at	similar to immunoglobulin J chain	LOC475166	6.12352e-07	2.89904
Cfa.2467.1.S1_at	glypican 3	GPC3	0.000144444	2.8987
Cfa.18339.1.S1_s_at	similar to RIKEN cDNA 2310044H10	LOC484362	6.62273e-08	2.8963
Cfa.2875.1.A1_at	Transcribed locus, weakly similar to NP_001074391.1 protein LOC790411 [Bos tauru	---	4.58887e-06	2.89562
CfaAffx.5276.1.S1_s_at	sorting nexin 10	SNX10	2.89298e-06	2.89523
Cfa.10687.2.S1_a_at	serine threonine kinase 39 (STE20/SPS1 homolog, yeast)	STK39	7.57943e-07	2.89302
Cfa.2037.1.A1_at	FERM, RhoGEF (ARHGEF) and pleckstrin domain protein 1 (chondrocyte-derived)	FARP1	6.75748e-07	2.88813
Cfa.4324.1.S1_at	ADAM metallopeptidase domain 15	ADAM15	2.12322e-07	2.88665
Cfa.19693.1.S1_s_at	similar to tigger transposable element derived 4	LOC475466	1.99675e-07	2.88625
Cfa.10310.1.S1_at	TSC22 domain family, member 3	TSC22D3	7.51824e-06	2.88571
Cfa.13795.1.A1_at	Similar to cytochrome b reductase 1	LOC478796	7.95595e-08	2.88189
CfaAffx.395.1.S1_at	dual specificity phosphatase 18	DUSP18	7.36172e-06	2.88127
Cfa.19919.1.S1_s_at	exostoses (multiple)-like 2	EXTL2	7.10804e-08	2.88109
CfaAffx.12750.1.S1_at	microtubule-associated protein 1B	MAP1B	4.92497e-06	2.87969
CfaAffx.24220.1.S1_at	v-akt murine thymoma viral oncogene homolog 3 (protein kinase B, gamma)	AKT3	4.60933e-05	2.87962
CfaAffx.8915.1.S1_at	glypican 6	GPC6	6.26293e-07	2.87912
Cfa.3707.1.A1_at	fibronectin 1	FN1	8.61431e-06	2.87753
Cfa.3707.3.S1_s_at	fibronectin 1	FN1	4.76972e-07	2.87542
CfaAffx.6795.1.S1_s_at	thioredoxin reductase 3	TXNRD3	2.84379e-06	2.87481
CfaAffx.1504.1.S1_s_at	uronyl-2-sulfotransferase	UST	6.22154e-06	2.87477
CfaAffx.28363.1.S1_s_at	WD repeat domain 78	WDR78	4.59981e-05	2.87208
CfaAffx.27686.1.S1_at	similar to proline-serine-threonine phosphatase interacting protein 1	LOC611757	4.61569e-05	2.87027
CfaAffx.18992.1.S1_s_at	similar to Adapter-related protein complex 1 sigma 1B subunit (Sigma-adaptin 1B)	LOC611468	4.87139e-07	2.86821
CfaAffx.26189.1.S1_s_at	deoxyribonuclease II, lysosomal	DNASE2	2.6848e-07	2.86696
CfaAffx.2126.1.S1_s_at	MHC class II DR alpha chain	DLA-DRA1	5.67756e-06	2.86513
Cfa.5219.1.A1_s_at	similar to pleckstrin homology domain containing, family M (with RUN domain) memb	LOC478888	2.45999e-05	2.86446
CfaAffx.21522.1.S1_at	complement component 1, q subcomponent-like 1	C1QL1	1.2898e-05	2.86439
CfaAffx.13363.1.S1_s_at	erythrocyte membrane protein band 4.1-like 1	EPB41L1	9.47817e-07	2.86425
CfaAffx.24184.1.S1_at	PRA1 domain family, member 2	PRAF2	1.68417e-06	2.86415
Cfa.11787.1.A1_s_at	cytoplasmic FMR1 interacting protein 2	CYFIP2	0.000113136	2.86285
CfaAffx.18838.1.S1_s_at	ATP-binding cassette, sub-family C (CFTR/MRP), member 5	ABCC5	9.31977e-06	2.86235
CfaAffx.5678.1.S1_s_at	FK506 binding protein 9, 63 kDa	FKBP9	1.30591e-08	2.86195
Cfa.16820.1.S1_at	procollagen-lysine, 2-oxoglutarate 5-dioxygenase 3	PLOD3	1.2284e-06	2.86141
CfaAffx.22529.1.S1_s_at	low density lipoprotein receptor-related protein associated protein 1	LRPAP1	1.92721e-06	2.85517
Cfa.134.1.S1_s_at	HGF activator	HGFAC	5.2657e-06	2.852
CfaAffx.26843.1.S1_at	S100 calcium binding protein A5	S100A5	2.11507e-06	2.84856
Cfa.20240.1.S1_s_at	carbonic anhydrase XI	CA11	0.000126972	2.84798
CfaAffx.1424.1.S1_s_at	splicing factor 3b, subunit 5, 10kDa	SF3B5	2.06026e-05	2.84703
CfaAffx.7103.1.S1_at	Bardet-Biedl syndrome 7	BBS7	7.78522e-09	2.84621
Cfa.9656.1.A1_at	similar to RPB5-mediating protein isoform a	LOC476501	3.9057e-05	2.84403
CfaAffx.11139.1.S1_at	glycosyltransferase 1 domain containing 1	GLT1D1	9.23396e-07	2.8432
CfaAffx.11143.1.S1_at	tumor suppressor candidate 3	TUSC3	2.33553e-09	2.84194
CfaAffx.12283.1.S1_s_at	processing of precursor 4, ribonuclease P/MRP subunit (S. cerevisiae)	POP4	4.11513e-07	2.84157
CfaAffx.12164.1.S1_at	muscle RAS oncogene homolog	MRAS	2.54015e-06	2.841
CfaAffx.27802.1.S1_s_at	p21 (CDKN1A)-activated kinase 3	PAK3	2.5259e-06	2.8361
Cfa.15900.1.S1_s_at	adducin 3 (gamma)	ADD3	4.94438e-05	2.83468
Cfa.3657.1.S1_at	prostaglandin E receptor 2 (subtype EP2), 53kDa	PTGER2	0.000214029	2.83358
Cfa.9336.2.S1_s_at	ras homolog gene family, member Q	RHOQ	4.10502e-06	2.833
Cfa.13647.2.S1_a_at	similar to calmodulin-binding transcription activator 1	LOC612806	1.16933e-06	2.83199
Cfa.4077.1.S1_s_at	carbonic anhydrase IV	CA4	2.02756e-05	2.82587
Cfa.16270.1.S1_at	septin 5	2008-09-05	2.01425e-09	2.82446
CfaAffx.12281.1.S1_at	pleckstrin homology domain containing, family F (with FYVE domain) member 1	PLEKHF1	7.08458e-07	2.82431
Cfa.20626.1.S1_at	processing of precursor 4, ribonuclease P/MRP subunit (S. cerevisiae)	POP4	3.60003e-09	2.82377
CfaAffx.14131.1.S1_at	hypothetical LOC475985	LOC475985	4.02761e-06	2.81209
Cfa.866.1.S1_at	interleukin 13 receptor, alpha 1	IL13RA1	5.56638e-08	2.81129
CfaAffx.18907.1.S1_at	hypoxia up-regulated 1	HYOU1	3.26389e-05	2.81116
CfaAffx.21318.1.S1_at	RAB, member RAS oncogene family-like 5	RABL5	6.46272e-06	2.80912
CfaAffx.9771.1.S1_s_at	phospholipase C, beta 1 (phosphoinositide-specific)	PLCB1	0.00010441	2.80543
Cfa.14564.1.S1_s_at	biliverdin reductase B (flavin reductase (NADPH))	BLVRB	9.84032e-09	2.8
Cfa.1490.1.S1_at	similar to transmembrane protein 17	LOC474612	3.73425e-07	2.79983
Cfa.268.2.S1_s_at	similar to Galectin-1 (Beta-galactoside-binding lectin L-14-I) (Lactose-binding l	LOC491922 /// LOC610276	1.11764e-05	2.79384
Cfa.16823.1.S1_at	similar to CG9166-PA	LOC611116	1.68685e-05	2.79092
CfaAffx.14971.1.S1_s_at	ABI gene family, member 3 (NESH) binding protein	ABI3BP	0.000245491	2.78631
Cfa.17390.1.S1_s_at	tumor suppressor candidate 3	TUSC3	5.26021e-09	2.78504
CfaAffx.8632.1.S1_s_at	latent transforming growth factor beta binding protein 4	LTBP4	4.39062e-07	2.78379
CfaAffx.4732.1.S1_at	isochorismatase domain containing 2	ISOC2	1.04838e-05	2.78282
CfaAffx.8539.1.S1_s_at	sphingosine kinase 1	SPHK1	3.90883e-07	2.77839
CfaAffx.16028.1.S1_s_at	neuropilin (NRP) and tolloid (TLL)-like 2	NETO2	3.09298e-05	2.77741
CfaAffx.8025.1.S1_at	FERM domain containing 4A	FRMD4A	2.35461e-05	2.7771
CfaAffx.12256.1.S1_at	similar to RPB5-mediating protein isoform a	LOC476501	1.60616e-05	2.76967
CfaAffx.9560.1.S1_s_at	similar to Protein C8orf4 (Thyroid cancer protein-1) (TC-1)	LOC607623	4.04794e-05	2.76861
Cfa.4392.1.S1_at	deoxyribonuclease II, lysosomal	DNASE2	1.24136e-06	2.76473
CfaAffx.13342.1.S1_at	vascular endothelial growth factor C	VEGFC	1.50512e-06	2.76441
CfaAffx.7899.1.S1_s_at	cartilage associated protein	CRTAP	3.42424e-08	2.76375
Cfa.20200.1.S1_s_at	similar to oxidored-nitro domain-containing protein isoform 1	LOC475334	2.8511e-06	2.76369
CfaAffx.741.1.S1_at	FYN binding protein (FYB-120/130)	FYB	2.29126e-06	2.7587
CfaAffx.28154.1.S1_at	hypothetical protein LOC612701	LOC612701	3.09295e-05	2.75688
Cfa.11075.2.A1_s_at	lectin, galactoside-binding, soluble, 8 (galectin 8)	LGALS8	2.64128e-06	2.75306
CfaAffx.6172.1.S1_s_at	PQ loop repeat containing 3	PQLC3	1.9746e-08	2.7487
Cfa.1481.1.S1_at	stress 70 protein chaperone, microsome-associated, 60kDa	STCH	1.61073e-06	2.74843
CfaAffx.12902.1.S1_s_at	nuclear receptor subfamily 2, group F, member 1	NR2F1	4.46262e-05	2.7464
Cfa.11992.1.A1_at	transcription elongation factor A (SII), 2	TCEA2	8.47456e-07	2.74573
CfaAffx.18761.1.S1_s_at	cathepsin S	CTSS	1.10207e-06	2.74453
Cfa.305.1.A2_at	heat shock 22kDa protein 8	HSPB8	1.85601e-07	2.74432
Cfa.6808.1.A1_at	zinc finger protein 70	ZNF70	2.17622e-06	2.7421
CfaAffx.26313.1.S1_s_at	ATPase, class I, type 8B, member 2	ATP8B2	1.124e-07	2.73771
CfaAffx.30939.1.S1_at	guanylate binding protein family, member 6	GBP6	6.06899e-05	2.73666
Cfa.18366.1.S1_s_at	integrin, beta 5	ITGB5	1.32051e-06	2.73594
Cfa.2341.1.A1_at	SH3-domain binding protein 5 (BTK-associated)	SH3BP5	9.43429e-09	2.73483
Cfa.17835.1.S1_s_at	protease, serine, 23	PRSS23	1.44578e-05	2.73432
Cfa.3644.1.S1_at	nephronophthisis 1 (juvenile)	NPHP1	8.13477e-07	2.73333
CfaAffx.2404.1.S1_at	F-box protein 32	FBXO32	3.24066e-05	2.73213
CfaAffx.13303.1.S1_s_at	aspartylglucosaminidase	AGA	1.4174e-08	2.73196
Cfa.4942.1.A1_s_at	similar to dynein, cytoplasmic, heavy polypeptide 2	LOC479461	4.2332e-07	2.72923
Cfa.16417.1.S1_s_at	hyaluronan binding protein 4	HABP4	4.60769e-07	2.7278
Cfa.13627.1.A1_at	nuclear receptor coactivator 7	NCOA7	2.05828e-05	2.72547
Cfa.11691.1.A1_at	glucocorticoid induced transcript 1	GLCCI1	5.49381e-05	2.72496
CfaAffx.4766.1.S1_s_at	BR serine/threonine kinase 1	BRSK1	8.47399e-05	2.72303
Cfa.12313.1.A1_at	teashirt zinc finger homeobox 1	TSHZ1	2.62217e-07	2.72134
CfaAffx.13638.1.S1_s_at	versican	VCAN	1.49737e-05	2.71911
Cfa.17084.1.S1_at	sorting nexin 10	SNX10	1.7728e-05	2.71799
CfaAffx.1409.1.S1_at	fucosidase, alpha-L- 2, plasma	FUCA2	2.56267e-07	2.71685
CfaAffx.5402.1.S1_s_at	3-hydroxyisobutyrate dehydrogenase	HIBADH	4.1726e-08	2.715
Cfa.12208.1.A1_at	splicing factor 3b, subunit 5, 10kDa	SF3B5	1.81048e-06	2.7149
CfaAffx.15276.1.S1_at	nerve growth factor, beta polypeptide	NGFB	3.23541e-05	2.71447
Cfa.20229.1.S1_at	hypothetical protein LOC608502	LOC608502	7.14191e-07	2.71345
Cfa.14179.1.A1_at	quaking homolog, KH domain RNA binding (mouse)	QKI	2.18928e-06	2.70808
CfaAffx.23570.1.S1_s_at	solute carrier family 38, member 5	SLC38A5	5.85579e-06	2.70753
CfaAffx.27691.1.S1_s_at	adenosine A2B receptor	ADORA2B	1.17469e-06	2.70716
Cfa.7493.1.A1_at	recombination signal binding protein for immunoglobulin kappa J region	RBPJ	1.39184e-05	2.70683
CfaAffx.1459.1.S1_at	similar to Transmembrane protein 5	LOC608152	4.01953e-07	2.70546
CfaAffx.18911.1.S1_at	carbonic anhydrase VB, mitochondrial	CA5B	2.19068e-07	2.70443
Cfa.20585.1.A1_at	similar to Adapter-related protein complex 1 sigma 1B subunit (Sigma-adaptin 1B)	LOC611468	5.4584e-06	2.7044
CfaAffx.11622.1.S1_at	GRAM domain containing 1A	GRAMD1A	2.19553e-07	2.70355
CfaAffx.7939.1.S1_at	cell growth regulator with EF-hand domain 1	CGREF1	1.26572e-06	2.70027
CfaAffx.27850.1.S1_at	matrix metallopeptidase 28	MMP28	0.000123547	2.6991
CfaAffx.9858.1.S1_s_at	fibroblast growth factor 14	FGF14	8.07998e-05	2.69717
Cfa.16732.1.A1_at	procollagen-lysine 1, 2-oxoglutarate 5-dioxygenase 1	PLOD1	6.30599e-06	2.6971
CfaAffx.7517.1.S1_at	dystrophia myotonica, WD repeat containing	DMWD	7.25026e-06	2.6959
CfaAffx.791.1.S1_s_at	similar to Histone H2B 291B /// similar to histone 1, H2ai (predicted) /// simila	LOC478743 /// LOC480760 /// LOC483169 /// LOC483170 /// LOC488267 /// LOC488276 /	1.64608e-06	2.69456
Cfa.11266.1.A1_at	acylphosphatase 2, muscle type	ACYP2	5.37633e-05	2.69211
CfaAffx.27341.1.S1_s_at	myocardin	MYOCD	1.82095e-05	2.69138
Cfa.17880.1.S1_at	DnaJ (Hsp40) homolog, subfamily B, member 9	DNAJB9	6.58751e-05	2.69078
Cfa.17803.1.S1_s_at	endonuclease/exonuclease/phosphatase family domain containing 1	EEPD1	1.47837e-05	2.68862
CfaAffx.18879.1.S1_at	gastrulation brain homeobox 2	GBX2	1.58533e-05	2.68843
Cfa.360.2.S1_at	arylacetamide deacetylase-like 1	AADACL1	6.43969e-07	2.68833
CfaAffx.7514.1.S1_s_at	dystrophia myotonica, WD repeat containing	DMWD	2.43384e-06	2.68676
CfaAffx.21801.1.S1_at	zinc finger protein 70	ZNF70	7.45288e-06	2.68545
Cfa.13969.1.A1_at	Ca2+-dependent activator protein for secretion 2	CADPS2	9.87244e-09	2.68457
Cfa.18369.1.S1_s_at	glycosyltransferase 25 domain containing 1	GLT25D1	1.03901e-06	2.68379
CfaAffx.15685.1.S1_s_at	similar to zinc finger protein 423	LOC487291	3.3981e-05	2.68337
CfaAffx.27698.1.S1_s_at	reticulocalbin 2, EF-hand calcium binding domain	RCN2	5.92154e-07	2.67706
Cfa.15115.1.A1_at	Transcribed locus, weakly similar to XP_001171504.1 hypothetical protein [Pan tr	---	3.84501e-05	2.67681
CfaAffx.980.1.S1_at	ectonucleotide pyrophosphatase/phosphodiesterase 1	ENPP1	0.000484929	2.67467
CfaAffx.3217.1.S1_s_at	transducin-like enhancer of split 4 (E(sp1) homolog, Drosophila)	TLE4	1.20742e-08	2.6732
CfaAffx.25468.1.S1_at	myosin IE	MYO1E	1.12949e-05	2.67153
Cfa.10622.1.A1_at	fibroblast growth factor 14	FGF14	3.34291e-06	2.66848
Cfa.8688.1.A1_s_at	stromal cell-derived factor 2-like 1	SDF2L1	1.12238e-05	2.66641
CfaAffx.19800.1.S1_s_at	chloride channel 2	CLCN2	6.54473e-06	2.66218
CfaAffx.18023.1.S1_at	Rho GTPase activating protein 6	ARHGAP6	4.0833e-05	2.66119
CfaAffx.17082.1.S1_s_at	hypothetical LOC479400	LOC479400	1.5874e-05	2.66038
Cfa.268.2.S1_at	similar to Galectin-1 (Beta-galactoside-binding lectin L-14-I) (Lactose-binding l	LOC610276	5.28137e-06	2.6576
CfaAffx.20522.1.S1_s_at	SH3-domain GRB2-like 3	SH3GL3	1.8926e-05	2.65732
CfaAffx.31228.1.S1_at	cadherin 16, KSP-cadherin	CDH16	1.17107e-06	2.65715
Cfa.18109.1.S1_s_at	SEC24 related gene family, member D (S. cerevisiae)	SEC24D	1.08026e-06	2.65714
Cfa.1484.3.S1_s_at	peptidylglycine alpha-amidating monooxygenase	PAM	4.54074e-07	2.65535
CfaAffx.18887.1.S1_s_at	hypoxia up-regulated 1	HYOU1	4.90935e-05	2.65435
CfaAffx.790.1.S1_s_at	hypothetical protein LOC607874	LOC607874	2.97468e-08	2.6541
CfaAffx.1939.1.S1_at	low density lipoprotein-related protein 12	LRP12	0.000172771	2.65251
Cfa.337.1.A1_at	Transcribed locus, weakly similar to XP_001089223.1 hypothetical protein [Macaca	---	8.82259e-06	2.65102
CfaAffx.22532.1.S1_s_at	vesicle amine transport protein 1 homolog (T. californica)	VAT1	2.33953e-06	2.64767
Cfa.18229.1.S1_s_at	transforming, acidic coiled-coil containing protein 1	TACC1	2.18876e-07	2.64708
Cfa.16393.1.A1_s_at	Mitogen-activated protein kinase-activated protein kinase 5	MAPKAPK5	0.00056551	2.64681
CfaAffx.19392.1.S1_at	integrin, beta 5	ITGB5	2.2799e-06	2.64307
CfaAffx.16862.1.S1_s_at	Na+/H+ exchanger domain containing 1	NHEDC1	4.31622e-06	2.63917
CfaAffx.18268.1.S1_s_at	disrupted in schizophrenia 1	DISC1	6.2234e-05	2.63902
CfaAffx.8768.1.S1_at	interleukin 15 receptor, alpha	IL15RA	4.18705e-06	2.63579
CfaAffx.12376.1.S1_at	zinc finger protein 91 homolog (mouse)	ZFP91	4.59381e-06	2.63557
Cfa.5585.1.A1_a_at	hypothetical protein LOC609535	LOC609535	1.79076e-07	2.63207
CfaAffx.18927.1.S1_s_at	carbonic anhydrase VB, mitochondrial	CA5B	6.18093e-07	2.63126
CfaAffx.29080.1.S1_s_at	similar to CG10584-PA	LOC610231	7.33064e-07	2.6301
Cfa.3631.1.A1_at	cubilin (intrinsic factor-cobalamin receptor)	CUBN	5.53001e-05	2.6296
Cfa.17854.1.S1_s_at	zinc finger protein 704	ZNF704	0.000104191	2.6285
CfaAffx.13362.1.S1_at	intraflagellar transport 81 homolog (Chlamydomonas)	IFT81	1.39911e-05	2.62833
CfaAffx.4621.1.S1_at	similar to dynein 2 light intermediate chain isoform 2	LOC474570	3.66547e-06	2.6278
Cfa.12240.1.A1_at	complement component 3	C3	1.45334e-07	2.62779
CfaAffx.21406.1.S1_at	pleckstrin homology domain containing, family A (phosphoinositide binding specifi	PLEKHA3	1.79211e-06	2.62369
Cfa.20334.2.S1_s_at	nuclear factor (erythroid-derived 2)-like 2	NFE2L2	2.27236e-06	2.62333
Cfa.17943.1.S1_at	solute carrier family 27 (fatty acid transporter), member 1	SLC27A1	9.76541e-07	2.62274
CfaAffx.31211.1.S1_s_at	phosphatidylinositol glycan anchor biosynthesis, class K	PIGK	2.8024e-09	2.62101
CfaAffx.19123.1.S1_at	protein phosphatase 2, regulatory subunit B', alpha isoform	PPP2R5A	1.56424e-06	2.61821
Cfa.9623.1.S1_at	PQ loop repeat containing 3	PQLC3	2.8178e-08	2.6177
Cfa.7484.1.A1_at	isochorismatase domain containing 2	ISOC2	4.33141e-06	2.61451
Cfa.19807.1.S1_at	Aspartylglucosaminidase	AGA	2.14633e-08	2.61427
Cfa.2964.1.A1_at	cell cycle progression 1	CCPG1	1.27287e-05	2.61327
CfaAffx.25468.1.S1_s_at	myosin IE	MYO1E	3.81116e-06	2.61171
CfaAffx.24779.1.S1_at	kelch-like 5 (Drosophila)	KLHL5	1.17843e-06	2.61032
CfaAffx.9857.1.S1_s_at	Yip1 interacting factor homolog B (S. cerevisiae)	YIF1B	1.62894e-07	2.60931
CfaAffx.5042.1.S1_s_at	similar to CG9166-PA	LOC611116	5.89051e-08	2.60846
CfaAffx.6410.1.S1_s_at	STARD3 N-terminal like	STARD3NL	5.30563e-07	2.606
CfaAffx.19616.1.S1_s_at	glypican 1	GPC1	1.8971e-05	2.60309
Cfa.19830.1.S1_s_at	programmed cell death 4 (neoplastic transformation inhibitor)	PDCD4	2.35859e-06	2.6024
CfaAffx.23377.1.S1_s_at	transcription elongation factor A (SII), 2	TCEA2	1.7827e-05	2.60184
Cfa.6281.1.A1_s_at	alkB, alkylation repair homolog 3 (E. coli)	ALKBH3	1.68689e-07	2.60176
CfaAffx.12121.1.S1_s_at	paired box 6	PAX6	1.23513e-05	2.59811
Cfa.19724.1.S1_at	kelch-like 5 (Drosophila)	KLHL5	1.68363e-05	2.59372
CfaAffx.8437.1.S1_at	B9 protein domain 2	B9D2	3.14299e-08	2.59354
Cfa.2909.1.A1_at	SEC22 vesicle trafficking protein homolog C (S. cerevisiae)	SEC22C	2.79156e-06	2.59306
CfaAffx.30406.1.S1_s_at	WD repeat domain 47	WDR47	5.44232e-08	2.59049
Cfa.11434.1.A1_at	similar to DPCD protein	LOC477800	2.54827e-07	2.5904
Cfa.15985.1.A1_at	Poly(rC) binding protein 2	PCBP2	1.48208e-06	2.59021
CfaAffx.17008.1.S1_at	uroplakin 1B	UPK1B	4.20101e-09	2.58713
CfaAffx.25100.1.S1_s_at	recombination signal binding protein for immunoglobulin kappa J region	RBPJ	3.35263e-06	2.58399
CfaAffx.4623.1.S1_s_at	similar to dynein 2 light intermediate chain isoform 2	LOC474570	3.87661e-05	2.58373
Cfa.10418.1.A1_at	ribokinase	RBKS	1.90894e-05	2.58373
Cfa.19018.1.S1_at	CAP-GLY domain containing linker protein 2	CLIP2	9.45746e-06	2.58265
CfaAffx.28101.1.S1_s_at	interleukin 13 receptor, alpha 1	IL13RA1	2.36301e-07	2.58187
CfaAffx.17746.1.S1_at	Ras association (RalGDS/AF-6) domain family 8	RASSF8	0.000249772	2.57927
CfaAffx.1194.1.S1_s_at	StAR-related lipid transfer (START) domain containing 6	STARD6	2.96786e-08	2.57868
Cfa.4374.1.S1_at	similar to selenoprotein M precursor	LOC611981	1.26947e-07	2.57645
Cfa.21184.1.S1_at	CD82 molecule	CD82	9.05962e-07	2.5763
Cfa.20857.1.S1_s_at	branched chain keto acid dehydrogenase E1, alpha polypeptide	BCKDHA	1.71967e-09	2.57407
Cfa.20200.1.S1_at	similar to oxidored-nitro domain-containing protein isoform 1	LOC475334	1.689e-06	2.57271
Cfa.17233.1.S1_s_at	dedicator of cytokinesis 8	DOCK8	3.00836e-07	2.57069
Cfa.2411.1.A1_at	transducin-like enhancer of split 4 (E(sp1) homolog, Drosophila)	TLE4	2.1318e-07	2.57015
CfaAffx.30649.1.S1_s_at	similar to dynein, cytoplasmic, light chain 2B	LOC479636	6.44462e-05	2.56827
Cfa.4307.1.S1_at	nuclear receptor subfamily 2, group F, member 1	NR2F1	3.56394e-05	2.5629
Cfa.7467.1.A1_at	similar to Protein C9orf116 (Pierce 1)	LOC608303	2.69095e-06	2.56271
Cfa.12195.11.A1_at	similar to Histone H2B 291B	LOC483164	3.47096e-06	2.55941
Cfa.977.1.S1_at	Peroxiredoxin 4	PRDX4	1.56544e-06	2.55731
Cfa.11330.1.A1_at	Transcribed locus, moderately similar to XP_001144991.1 short-chain dehydrogenas	---	3.74481e-09	2.55514
CfaAffx.3959.1.S1_s_at	SWI/SNF related, matrix associated, actin dependent regulator of chromatin, subfa	SMARCA2	2.25819e-06	2.55254
Cfa.17966.1.S1_s_at	upstream transcription factor 2, c-fos interacting	USF2	7.34529e-06	2.55202
Cfa.11298.1.S2_at	microtubule-associated protein 1 light chain 3 beta	MAP1LC3B	4.19249e-06	2.55067
Cfa.12623.1.A1_at	F-box protein 32	FBXO32	6.40821e-05	2.54952
Cfa.10531.1.S1_at	similar to RPB5-mediating protein isoform a	LOC476501	0.000128628	2.54555
Cfa.6716.1.A1_at	multiple EGF-like-domains 9	MEGF9	1.08655e-07	2.54483
CfaAffx.1719.1.S1_at	lysyl oxidase	LOX	6.6701e-06	2.54235
Cfa.13388.2.S1_at	solute carrier family 44, member 1	SLC44A1	3.40873e-06	2.54214
Cfa.5388.1.A1_at	similar to transcription factor-like 5 protein	LOC612441	2.37352e-06	2.54128
CfaAffx.20484.1.S1_s_at	protein tyrosine phosphatase, receptor type, E	PTPRE	0.000204443	2.53842
CfaAffx.22443.1.S1_at	similar to CG14977-PA	LOC479736	3.52776e-05	2.53787
CfaAffx.29046.1.S1_s_at	similar to acetyl-coenzyme A acyltransferase 2	LOC490568	5.3323e-07	2.53577
Cfa.500.1.S1_at	endothelin receptor type A	EDNRA	3.27024e-07	2.53294
CfaAffx.22650.1.S1_s_at	prostaglandin E receptor 2 (subtype EP2), 53kDa	PTGER2	1.87966e-06	2.53042
Cfa.3936.1.A1_at	lysozyme-like 6	LYZL6	4.4652e-06	2.52983
CfaAffx.19191.1.S1_at	SEC24 related gene family, member D (S. cerevisiae)	SEC24D	6.95352e-06	2.52853
Cfa.18707.1.S1_s_at	laminin, beta 1	LAMB1	1.21618e-05	2.5277
Cfa.5195.1.A1_at	latexin	LXN	1.72957e-08	2.52324
CfaAffx.15683.1.S1_s_at	death-associated protein	DAP	5.64019e-07	2.51962
Cfa.10558.3.A1_at	Transcribed locus, moderately similar to XP_001089325.1 similar to cellular repr	---	3.47702e-05	2.51808
CfaAffx.8550.1.S1_s_at	RAB4B, member RAS oncogene family	RAB4B	2.31788e-07	2.51768
Cfa.1629.1.A1_at	Dmx-like 2	DMXL2	8.45236e-08	2.51618
Cfa.12293.1.A1_s_at	nuclear receptor subfamily 2, group F, member 2	NR2F2	0.000162256	2.51404
Cfa.21608.1.S1_at	leucine proline-enriched proteoglycan (leprecan) 1	LEPRE1	3.18022e-06	2.50915
CfaAffx.13597.1.S1_s_at	versican	VCAN	1.39777e-05	2.50644
CfaAffx.17515.1.S1_at	guanine nucleotide binding protein (G protein), gamma 4	GNG4	1.80681e-05	2.50615
CfaAffx.7392.1.S1_at	glutamate decarboxylase 2 (pancreatic islets and brain, 65kDa)	GAD2	1.81234e-05	2.50463
CfaAffx.20005.1.S1_at	similar to methionine aminopeptidase 1D	LOC488399	3.40056e-05	2.50334
CfaAffx.31060.1.S1_at	similar to H23L24.3a	LOC491355	0.000144956	2.50237
CfaAffx.20356.1.S1_at	similar to mixed lineage kinase-related kinase MRK-beta isoform 2	LOC478802	1.74851e-05	2.50199
Cfa.17561.1.S1_at	integrin, beta 5	ITGB5	8.18411e-07	2.50121
CfaAffx.1002.1.S1_s_at	myelin basic protein	MBP	7.58613e-06	2.50087
Cfa.10197.1.A1_at	paraneoplastic antigen MA1	PNMA1	1.2097e-09	2.50077
CfaAffx.2480.1.S1_at	ring finger protein 146	RNF146	9.96574e-08	2.4994
Cfa.11075.1.A1_at	lectin, galactoside-binding, soluble, 8 (galectin 8)	LGALS8	6.84147e-08	2.49939
Cfa.9061.1.S1_at	STARD3 N-terminal like	STARD3NL	1.0597e-06	2.49753
Cfa.12164.1.A1_at	HRAS-like suppressor 3	HRASLS3	1.77082e-05	2.49631
Cfa.8177.1.A1_at	chibby homolog 1 (Drosophila)	CBY1	3.16794e-06	2.49448
CfaAffx.10983.1.S1_at	amyloid beta (A4) precursor-like protein 1	APLP1	4.13932e-07	2.49304
CfaAffx.6838.1.S1_s_at	carbonic anhydrase XI	CA11	0.000462922	2.49191
CfaAffx.3963.1.S1_at	very low density lipoprotein receptor	VLDLR	7.57879e-06	2.48731
Cfa.6474.1.A1_at	similar to leucine rich repeat (in FLII) interacting protein 1	LOC477419	7.28757e-07	2.4871
CfaAffx.16895.1.S1_at	programmed cell death 4 (neoplastic transformation inhibitor)	PDCD4	0.000262321	2.48681
Cfa.21091.1.S1_s_at	ST6 (alpha-N-acetyl-neuraminyl-2,3-beta-galactosyl-1,3)-N-acetylgalactosaminide a	ST6GALNAC6	1.17106e-06	2.48616
Cfa.9812.1.A1_at	Transcribed locus, moderately similar to XP_001479644.1 hypothetical protein [Mu	---	1.09853e-05	2.48586
Cfa.16767.1.A1_at	protein phosphatase 2, regulatory subunit B', alpha isoform	PPP2R5A	1.06097e-07	2.48062
CfaAffx.12468.1.S1_s_at	similar to TAF9 RNA polymerase II, TATA box binding protein (TBP)-associated fact	LOC478087	8.23296e-07	2.47969
CfaAffx.6784.1.S1_s_at	cyclin-dependent kinase inhibitor 2C (p18, inhibits CDK4)	CDKN2C	6.60019e-06	2.47927
CfaAffx.28310.1.S1_at	lysosomal-associated membrane protein 2	LAMP2	8.62013e-07	2.47791
Cfa.17186.1.S1_s_at	branched chain keto acid dehydrogenase E1, alpha polypeptide	BCKDHA	4.10226e-09	2.47601
Cfa.11278.1.A1_at	ADP-ribosylation factor-like 2 binding protein	ARL2BP	1.31439e-07	2.4736
Cfa.4666.1.A1_s_at	presenilin enhancer 2 homolog (C. elegans)	PSENEN	2.15419e-06	2.47152
CfaAffx.7353.1.S1_s_at	myosin IIIA	MYO3A	2.0983e-05	2.47107
CfaAffx.1248.1.S1_at	similar to F55A4.8a	LOC611318	2.31216e-07	2.46695
Cfa.1587.1.A1_s_at	similar to transposon-derived Buster3 transposase-like	LOC611949	2.14617e-07	2.46547
Cfa.8883.1.A1_at	SWI/SNF related, matrix associated, actin dependent regulator of chromatin, subfa	SMARCE1	2.54522e-06	2.46476
CfaAffx.992.1.S1_s_at	ATPase, class II, type 9B	ATP9B	1.90959e-07	2.46345
CfaAffx.14726.1.S1_s_at	olfactomedin-like 3	OLFML3	8.65518e-05	2.46283
CfaAffx.8429.1.S1_s_at	branched chain keto acid dehydrogenase E1, alpha polypeptide	BCKDHA	7.33564e-08	2.46105
CfaAffx.24289.1.S1_s_at	similar to AHNAK nucleoprotein isoform 1	LOC476059	1.53599e-06	2.46092
Cfa.1243.1.A1_at	tumor suppressor candidate 3	TUSC3	8.48957e-06	2.4598
Cfa.3571.1.A1_s_at	cathepsin L2	CTSL2	0.000100603	2.45927
CfaAffx.1117.1.S1_s_at	SEC11 homolog C (S. cerevisiae)	SEC11C	1.20637e-05	2.45722
Cfa.9396.1.A1_s_at	very low density lipoprotein receptor	VLDLR	5.14889e-08	2.45296
CfaAffx.14976.1.S1_at	hydroxysteroid (17-beta) dehydrogenase 11	HSD17B11	5.92135e-06	2.4525
CfaAffx.1112.1.S1_s_at	lectin, mannose-binding, 1	LMAN1	2.78377e-08	2.4508
Cfa.4478.1.S1_at	similar to acetyl-coenzyme A acyltransferase 2	LOC490568	2.1498e-06	2.45063
Cfa.20935.1.S1_at	integral membrane protein 2C	ITM2C	5.82068e-07	2.44961
CfaAffx.17381.1.S1_s_at	arylsulfatase E (chondrodysplasia punctata 1)	ARSE	7.76364e-08	2.44824
CfaAffx.17185.1.S1_s_at	ADP-ribosylarginine hydrolase	ADPRH	6.70451e-07	2.44717
Cfa.16417.1.S1_a_at	hyaluronan binding protein 4	HABP4	7.21986e-06	2.44682
CfaAffx.18163.1.S1_at	opioid receptor, delta 1	OPRD1	0.000277507	2.44123
Cfa.6307.1.A1_s_at	presenilin enhancer 2 homolog (C. elegans)	PSENEN	5.55694e-07	2.44079
Cfa.21099.1.S1_s_at	solute carrier family 27 (fatty acid transporter), member 1	SLC27A1	8.9819e-06	2.44021
Cfa.7477.1.A1_s_at	splA/ryanodine receptor domain and SOCS box containing 1	SPSB1	4.46233e-06	2.44017
CfaAffx.1437.1.S1_at	F-box protein 30	FBXO30	5.6781e-05	2.43939
CfaAffx.24591.1.S1_at	zinc finger and BTB domain containing 1	ZBTB1	6.69309e-06	2.4392
Cfa.1490.2.S1_a_at	similar to transmembrane protein 17	LOC474612	5.34849e-09	2.43898
CfaAffx.3326.1.S1_s_at	interferon regulatory factor 5	IRF5	2.88219e-05	2.43846
CfaAffx.19921.1.S1_s_at	solute carrier family 25 (mitochondrial carrier, Aralar), member 12	SLC25A12	1.52159e-06	2.43604
Cfa.19780.1.S1_s_at	myosin IE	MYO1E	6.14915e-07	2.43369
Cfa.6276.1.A1_s_at	similar to microsomal glutathione S-transferase 3	LOC478990 /// LOC609050	8.34367e-06	2.43264
CfaAffx.14947.1.S1_at	adenosine deaminase	ADA	1.39166e-05	2.43223
Cfa.10739.1.A1_s_at	cell adhesion molecule 1	CADM1	3.66012e-07	2.43222
CfaAffx.17310.1.S1_s_at	ERO1-like beta (S. cerevisiae)	ERO1LB	3.64374e-05	2.43136
Cfa.9940.1.S1_at	similar to Adenylate kinase isoenzyme 4, mitochondrial (ATP-AMP transphosphorylas	LOC489554	1.93572e-05	2.43033
CfaAffx.30482.1.S1_at	forkhead box F1	FOXF1	1.24934e-05	2.43017
Cfa.9220.1.S1_s_at	HD domain containing 2	HDDC2	1.87588e-06	2.42947
Cfa.11298.1.S1_at	microtubule-associated protein 1 light chain 3 beta	MAP1LC3B	0.000558898	2.42866
CfaAffx.12934.1.S1_s_at	staufen, RNA binding protein, homolog 2 (Drosophila)	STAU2	1.62247e-06	2.42654
CfaAffx.20845.1.S1_s_at	cell adhesion molecule 1	CADM1	5.28185e-07	2.42478
CfaAffx.30586.1.S1_at	similar to Paired mesoderm homeobox protein 2 (PRX-2) (Paired related homeobox pr	LOC491298	3.32758e-07	2.42462
Cfa.3523.1.S1_s_at	angiopoietin 1	ANGPT1	4.08138e-05	2.42366
CfaAffx.18770.1.S1_s_at	BMX non-receptor tyrosine kinase	BMX	1.40938e-05	2.42303
Cfa.19204.1.S1_s_at	Tctex1 domain containing 2	TCTEX1D2	2.29384e-05	2.42088
CfaAffx.28588.1.S1_at	phosphatidylinositol glycan anchor biosynthesis, class S	PIGS	6.06054e-09	2.42
Cfa.17134.1.S1_at	heat shock transcription factor 2	HSF2	0.000538372	2.41941
Cfa.12293.1.A1_at	nuclear receptor subfamily 2, group F, member 2	NR2F2	4.70484e-05	2.41931
CfaAffx.1121.1.S1_s_at	zinc finger protein 532	ZNF532	1.45297e-05	2.41892
Cfa.16688.1.A1_at	glycosyltransferase	ago61	1.40492e-06	2.41857
Cfa.17158.1.S1_s_at	drebrin 1	DBN1	1.37147e-06	2.41796
CfaAffx.29998.1.S1_s_at	PHD finger protein 13	PHF13	1.52702e-05	2.41682
CfaAffx.10232.1.S1_s_at	SMAD family member 9	SMAD9	1.17834e-05	2.41643
CfaAffx.31178.1.S1_at	similar to zinc finger, DHHC domain containing 1	LOC479686	2.0123e-07	2.41407
CfaAffx.30468.1.S1_s_at	microtubule-associated protein 1 light chain 3 beta	MAP1LC3B	9.42342e-06	2.41287
Cfa.17671.1.S1_s_at	similar to Y43E12A.2	LOC610507	1.58671e-05	2.41243
CfaAffx.7425.1.S1_s_at	non-metastatic cells 4, protein expressed in /// similar to Nucleoside diphosphat	LOC611514 /// NME4	5.14452e-08	2.40948
CfaAffx.19895.1.S1_s_at	abl interactor 2	ABI2	1.03639e-07	2.40803
CfaAffx.6561.1.S1_s_at	par-3 partitioning defective 3 homolog (C. elegans)	PARD3	1.38014e-05	2.40504
CfaAffx.10531.1.S1_at	neuregulin 1	NRG1	3.04961e-05	2.40338
CfaAffx.24202.1.S1_s_at	centrosomal protein 170kDa	CEP170	4.22974e-07	2.39904
CfaAffx.15873.1.S1_s_at	amyloid beta (A4) precursor-like protein 2	APLP2	1.44475e-09	2.39903
Cfa.11242.1.A1_at	UDP-GlcNAc:betaGal beta-1,3-N-acetylglucosaminyltransferase 1	B3GNT1	2.56993e-08	2.39888
CfaAffx.6801.1.S1_at	heat shock 70kDa protein 4-like	HSPA4L	1.36815e-05	2.3986
CfaAffx.10140.1.S1_s_at	ankyrin repeat domain 10	ANKRD10	1.83109e-06	2.39855
Cfa.20892.1.S1_s_at	ectonucleoside triphosphate diphosphohydrolase 6 (putative function)	ENTPD6	5.11058e-09	2.3972
CfaAffx.28706.1.S1_s_at	hydroxysteroid (11-beta) dehydrogenase 1-like	HSD11B1L	2.62625e-07	2.39346
Cfa.18218.1.S1_s_at	unc-45 homolog B (C. elegans)	UNC45B	6.22603e-05	2.38932
CfaAffx.14998.1.S1_at	glucosaminyl (N-acetyl) transferase 4, core 2 (beta-1,6-N-acetylglucosaminyltrans	GCNT4	3.23851e-06	2.38855
CfaAffx.14710.1.S1_at	biphenyl hydrolase-like (serine hydrolase; breast epithelial mucin-associated ant	BPHL	5.509e-05	2.3872
CfaAffx.17049.1.S1_at	similar to Histone H1.2 (H1d)	LOC488264	2.62676e-06	2.38686
CfaAffx.19085.1.S1_at	Bardet-Biedl syndrome 5	BBS5	2.92209e-05	2.3867
CfaAffx.19616.1.S1_at	glypican 1	GPC1	4.90295e-06	2.38547
Cfa.11334.1.A1_at	similar to dynein, cytoplasmic, light chain 2B	LOC479636	1.17481e-05	2.38461
Cfa.21578.1.S1_at	similar to transmembrane protein 2	LOC484171	6.96797e-07	2.38387
CfaAffx.8955.1.S1_at	SERTA domain containing 1	SERTAD1	1.87565e-07	2.38233
CfaAffx.16793.1.S1_at	integral membrane protein 2C	ITM2C	6.53323e-08	2.37981
Cfa.9404.1.A1_at	similar to Regulating synaptic membrane exocytosis protein 2 (Rab3-interacting mo	LOC475066	3.49558e-05	2.37749
CfaAffx.30951.1.S1_at	cysteine conjugate-beta lyase 2	CCBL2	3.361e-05	2.37515
Cfa.15237.2.S1_a_at	golgi integral membrane protein 4	GOLIM4	0.000125606	2.37403
Cfa.8014.1.A1_at	StAR-related lipid transfer (START) domain containing 7	STARD7	0.00023903	2.37252
CfaAffx.2829.1.S1_s_at	similar to Aldose reductase (AR) (Aldehyde reductase)	LOC482334 /// LOC607537	2.85167e-08	2.37232
Cfa.1359.1.S1_at	plastin 3 (T isoform)	PLS3	3.02478e-06	2.37203
CfaAffx.6912.1.S1_s_at	similar to centrin 4	LOC483842	0.00368635	2.37031
Cfa.14747.1.A1_at	similar to Paired mesoderm homeobox protein 2 (PRX-2) (Paired related homeobox pr	LOC491298	1.79766e-06	2.36936
Cfa.3003.1.A1_at	similar to mixed lineage kinase-related kinase MRK-beta isoform 2	LOC478802	2.98925e-05	2.36906
CfaAffx.5813.1.S1_s_at	similar to mannosidase, endo-alpha	LOC482470	2.01364e-06	2.36888
CfaAffx.19154.1.S1_at	basic leucine zipper transcription factor, ATF-like 3	BATF3	0.000248606	2.36598
CfaAffx.8971.1.S1_at	similar to EH-domain containing 3	LOC483027	0.000130884	2.36567
CfaAffx.13473.1.S1_s_at	hydrogen voltage-gated channel 1	HVCN1	1.44876e-06	2.36566
CfaAffx.7479.1.S1_at	ectonucleoside triphosphate diphosphohydrolase 6 (putative function)	ENTPD6	2.6258e-08	2.36412
CfaAffx.25627.1.S1_s_at	cytoplasmic polyadenylation element binding protein 4	CPEB4	1.86363e-06	2.36398
CfaAffx.31269.1.S1_at	ankyrin repeat domain 13C	ANKRD13C	9.28605e-06	2.36202
CfaAffx.15179.1.S1_x_at	eukaryotic translation elongation factor 1 alpha 1 /// similar to eukaryotic tran	EEF1A1 /// EEF1A2 /// LOC474658 /// LOC474859 /// LOC475210 /// LOC476083 /// LOC	0.00136211	2.36121
CfaAffx.18687.1.S1_at	dehydrogenase/reductase (SDR family) member 9	DHRS9	2.5514e-06	2.35983
CfaAffx.17726.1.S1_at	FIC domain containing	FICD	7.20777e-06	2.35609
Cfa.650.1.S1_at	solute carrier family 25 (mitochondrial carrier, Aralar), member 12	SLC25A12	1.77398e-06	2.35521
CfaAffx.151.1.S1_s_at	hypothetical protein LOC608661	LOC608661	2.8725e-06	2.35515
CfaAffx.1380.1.S1_at	headcase homolog (Drosophila)	HECA	3.62072e-05	2.35447
Cfa.5322.1.S1_at	hypothetical protein LOC608636	LOC608636	1.65414e-06	2.35437
CfaAffx.20524.1.S1_s_at	neuropilin 2	NRP2	2.49532e-07	2.35153
CfaAffx.19191.1.S1_s_at	SEC24 related gene family, member D (S. cerevisiae)	SEC24D	2.95208e-06	2.35136
CfaAffx.18103.1.S1_at	similar to TRAF-interacting protein with a forkhead-associated domain	LOC487905	3.86525e-07	2.35081
Cfa.19567.2.A1_at	uronyl-2-sulfotransferase	UST	2.12683e-05	2.35046
Cfa.9913.1.S1_at	similar to DnaJ homolog subfamily A member 1 (Heat shock 40 kDa protein 4) (DnaJ	LOC474739	1.2328e-05	2.34998
Cfa.17571.1.S1_at	protein kinase, cAMP-dependent, regulatory, type II, alpha	PRKAR2A	3.25227e-08	2.34954
CfaAffx.14355.1.S1_s_at	phospholipase C, gamma 1	PLCG1	2.0806e-06	2.34931
CfaAffx.19777.1.S1_at	UDP-GlcNAc:betaGal beta-1,3-N-acetylglucosaminyltransferase 1	B3GNT1	7.67622e-07	2.34819
CfaAffx.26383.1.S1_s_at	DENN/MADD domain containing 4A	DENND4A	1.67956e-05	2.34806
CfaAffx.28360.1.S1_s_at	nicotinamide nucleotide transhydrogenase	NNT	6.12183e-08	2.34806
CfaAffx.5783.1.S1_at	similar to Homeobox protein Meis1	LOC474619	8.49755e-07	2.34677
CfaAffx.23290.1.S1_s_at	ATP-binding cassette, sub-family B (MDR/TAP), member 6	ABCB6	3.60017e-07	2.34667
Cfa.10219.2.A1_s_at	chondroitin sulfate proteoglycan 5 (neuroglycan C)	CSPG5	0.000811397	2.34654
CfaAffx.31236.1.S1_at	tRNA-yW synthesizing protein 3 homolog (S. cerevisiae)	TYW3	6.78908e-07	2.34641
Cfa.18336.1.S1_s_at	like-glycosyltransferase	LARGE	5.17363e-06	2.34448
Cfa.16909.1.S1_s_at	N-acetylneuraminic acid synthase (sialic acid synthase)	NANS	5.44875e-07	2.34161
Cfa.8927.1.S1_at	Transcribed locus, strongly similar to XP_863741.1 similar to phosphorylase kina	---	5.39219e-09	2.34132
CfaAffx.7858.1.S1_at	cleft lip and palate associated transmembrane protein 1	CLPTM1	4.37636e-07	2.34072
Cfa.12977.1.S1_at	myozenin 1	MYOZ1	7.60577e-06	2.33937
CfaAffx.6601.1.S1_x_at	ferritin, light polypeptide /// similar to ferritin light chain 1 /// similar to	FTL /// LOC477783 /// LOC479746 /// LOC608625 /// LOC609811	1.80001e-05	2.33735
Cfa.3110.1.A1_at	Similar to AHNAK nucleoprotein isoform 1	LOC476059	6.34604e-08	2.3358
Cfa.8538.1.A1_s_at	similar to spermatid-specific linker histone H1-like protein	LOC480550	1.06214e-05	2.33227
CfaAffx.13353.1.S1_s_at	erythrocyte membrane protein band 4.1-like 1	EPB41L1	3.57294e-06	2.33102
CfaAffx.4157.1.S1_at	growth arrest and DNA-damage-inducible, gamma	GADD45G	2.48486e-06	2.33035
CfaAffx.16869.1.S1_at	spermatogenesis associated 17	SPATA17	4.33655e-05	2.32833
CfaAffx.13885.1.S1_at	ADP-ribosylation factor-like 2 binding protein	ARL2BP	4.90076e-07	2.3262
CfaAffx.6054.1.S1_s_at	protein disulfide isomerase family A, member 4	PDIA4	1.56743e-06	2.32596
Cfa.190.1.S1_s_at	reversion-inducing-cysteine-rich protein with kazal motifs	RECK	3.01713e-05	2.32489
CfaAffx.16050.1.S1_s_at	arginine-rich, mutated in early stage tumors	ARMET	1.65491e-06	2.32282
Cfa.4557.1.S1_at	v-akt murine thymoma viral oncogene homolog 3 (protein kinase B, gamma)	AKT3	6.4135e-06	2.32267
Cfa.9286.1.S1_at	fucosidase, alpha-L- 2, plasma	FUCA2	5.43732e-07	2.32241
CfaAffx.18132.1.S1_at	alpha-kinase 1	ALPK1	0.000470408	2.32136
CfaAffx.17161.1.S1_at	similar to Protein C21orf2 (C21orf-HUMF09G8.5) (YF5/A2)	LOC611424	1.44892e-07	2.32023
Cfa.818.1.A1_s_at	vacuolar protein sorting 13 homolog A (S. cerevisiae)	VPS13A	6.27371e-06	2.31916
Cfa.17292.2.S1_s_at	similar to CDC-like kinase 1 isoform 1	LOC478866	4.03168e-05	2.31801
Cfa.3509.1.S1_s_at	transforming growth factor, beta 1	TGFB1	2.62732e-07	2.3165
Cfa.20778.1.S1_at	low density lipoprotein receptor-related protein associated protein 1	LRPAP1	9.54512e-08	2.3153
Cfa.12.1.S1_s_at	elastase 1, pancreatic	ELA1	0.000332618	2.31402
Cfa.3547.2.A1_at	CD81 molecule	CD81	3.54445e-07	2.3137
CfaAffx.8623.1.S1_at	TatD DNase domain containing 2	TATDN2	0.000106885	2.31063
CfaAffx.22897.1.S1_s_at	single stranded DNA binding protein 4	SSBP4	5.25925e-06	2.30991
Cfa.12612.1.A1_at	nuclear transport factor 2 /// similar to Nuclear transport factor 2 (NTF-2)	LOC609753 /// NUTF2	6.74478e-08	2.30884
Cfa.10925.1.S1_at	phytanoyl-CoA 2-hydroxylase interacting protein-like	PHYHIPL	0.00033973	2.30609
CfaAffx.25219.1.S1_at	similar to slit homolog 3	LOC489895	0.000119582	2.30532
CfaAffx.19324.1.S1_at	SET and MYND domain containing 2	SMYD2	4.66645e-07	2.30516
CfaAffx.25084.1.S1_s_at	IQ motif containing E	IQCE	1.38202e-06	2.30509
Cfa.198.1.S1_s_at	protein phosphatase 3 (formerly 2B), catalytic subunit, alpha isoform	PPP3CA	3.28999e-06	2.30481
CfaAffx.17681.1.S1_x_at	similar to Glutathione S-transferase P (GST 7-7) (Chain 7) (GST class-pi)	LOC475191 /// LOC476005 /// LOC480657 /// LOC480844 /// LOC487023	1.13171e-06	2.30481
CfaAffx.14385.1.S1_at	ADP-ribosylation factor-like 6	ARL6	6.13692e-05	2.30468
Cfa.4116.1.A1_at	similar to GBP protein isoform a	LOC612353	6.23133e-06	2.3035
CfaAffx.17384.1.S1_at	arylsulfatase E (chondrodysplasia punctata 1)	ARSE	5.34695e-06	2.30316
Cfa.16858.1.S1_at	sec1 family domain containing 2	SCFD2	1.45128e-05	2.30312
CfaAffx.5496.1.S1_at	chimerin (chimaerin) 2	CHN2	0.000187165	2.30231
CfaAffx.16277.1.S1_s_at	ST3 beta-galactoside alpha-2,3-sialyltransferase 4	ST3GAL4	3.72275e-05	2.30118
CfaAffx.27543.1.S1_at	phosphoribosyl pyrophosphate synthetase 1	PRPS1	1.55519e-08	2.30113
Cfa.15347.1.A1_s_at	Transcribed locus, weakly similar to XP_001089117.1 hypothetical protein [Macaca	---	1.78117e-06	2.3005
Cfa.21160.1.S1_s_at	fibulin 1	FBLN1	6.41285e-07	2.30024
Cfa.16858.1.S1_x_at	sec1 family domain containing 2	SCFD2	4.28078e-06	2.29948
CfaAffx.24405.1.S1_at	cell cycle progression 1	CCPG1	6.69829e-05	2.29821
Cfa.2854.1.S1_at	alanine-glyoxylate aminotransferase 2-like 2	AGXT2L2	1.05176e-06	2.29705
CfaAffx.6002.1.S1_at	LSM10, U7 small nuclear RNA associated	LSM10	1.21697e-06	2.29569
Cfa.2646.1.S1_at	KDEL (Lys-Asp-Glu-Leu) endoplasmic reticulum protein retention receptor 3	KDELR3	7.05603e-08	2.29394
Cfa.2120.1.S1_s_at	androgen-induced 1	AIG1	2.15705e-06	2.29261
Cfa.6437.2.A1_s_at	transforming, acidic coiled-coil containing protein 1	TACC1	1.90601e-08	2.29113
Cfa.10638.1.S1_at	hypothetical protein LOC608661	LOC608661	3.09146e-07	2.29075
Cfa.5885.1.S1_s_at	platelet-activating factor acetylhydrolase, isoform Ib, gamma subunit 29kDa	PAFAH1B3	1.06377e-05	2.29028
CfaAffx.3987.1.S1_s_at	guanine nucleotide binding protein (G protein), gamma 11	GNG11	5.38845e-05	2.29011
Cfa.21386.1.S1_s_at	influenza virus NS1A binding protein	IVNS1ABP	2.71034e-05	2.29008
CfaAffx.3092.1.S1_x_at	similar to Glutathione S-transferase P (GST 7-7) (Chain 7) (GST class-pi)	LOC475191	1.78319e-06	2.2885
CfaAffx.26055.1.S1_s_at	thrombospondin 3	THBS3	8.97886e-06	2.28817
CfaAffx.12805.1.S1_at	carbohydrate (N-acetylglucosamine-6-O) sulfotransferase 2	CHST2	3.36652e-06	2.287
CfaAffx.24307.1.S1_at	similar to CG9005-PA	LOC487557	5.55258e-05	2.28461
Cfa.4340.1.S1_at	small nuclear ribonucleoprotein polypeptide N /// SNRPN upstream reading frame	SNRPN /// SNURF	3.82406e-05	2.28438
CfaAffx.9049.1.S1_s_at	oxysterol binding protein-like 10	OSBPL10	1.26634e-07	2.28419
CfaAffx.11124.1.S1_at	similar to heat shock protein, alpha-crystallin-related, B6	LOC484574	3.44411e-05	2.28315
CfaAffx.12247.1.S1_s_at	peptidylglycine alpha-amidating monooxygenase	PAM	8.46536e-07	2.28267
Cfa.17641.1.S1_s_at	EH domain binding protein 1-like 1	EHBP1L1	3.62825e-06	2.28234
CfaAffx.16277.1.S1_at	similar to ST3 beta-galactoside alpha-2,3-sialyltransferase 4	LOC609517	5.67498e-05	2.28212
CfaAffx.19140.1.S1_s_at	similar to SPUF protein precursor (Secreted protein of unknown function)	LOC480022	7.20652e-07	2.28117
Cfa.21270.1.S1_s_at	solute carrier family 25 (mitochondrial carrier, Aralar), member 12	SLC25A12	7.94924e-08	2.27976
CfaAffx.1378.1.S1_at	RALBP1 associated Eps domain containing 1 /// similar to RalBP1 associated Eps do	LOC609243 /// REPS1	3.12746e-07	2.27916
CfaAffx.1088.1.S1_at	hypothetical protein LOC606845	LOC606845	1.30497e-05	2.27826
Cfa.17186.1.S1_at	branched chain keto acid dehydrogenase E1, alpha polypeptide	BCKDHA	3.85601e-08	2.27825
CfaAffx.13853.1.S1_at	similar to F32A11.1	LOC485723	9.28295e-06	2.27813
CfaAffx.11821.1.S1_at	DEP domain containing 7	DEPDC7	0.000468506	2.27724
CfaAffx.7877.1.S1_s_at	bridging integrator 1	BIN1	8.95584e-09	2.27689
Cfa.2410.1.S1_at	hypothetical LOC487982	LOC487982	3.28633e-06	2.27659
CfaAffx.24188.1.S1_s_at	glucosidase, alpha; neutral AB	GANAB	1.63297e-06	2.27628
CfaAffx.24404.1.S1_s_at	cell cycle progression 1	CCPG1	3.01542e-05	2.27624
Cfa.20785.1.S1_at	serglycin	SRGN	0.000253864	2.27548
Cfa.19434.1.S1_s_at	ATG4 autophagy related 4 homolog A (S. cerevisiae)	ATG4A	3.03262e-05	2.27519
Cfa.13244.1.A1_s_at	similar to zinc finger, DHHC domain containing 1	LOC479686	3.47026e-06	2.27492
Cfa.21641.1.S1_at	reticulocalbin 2, EF-hand calcium binding domain	RCN2	2.97414e-05	2.27236
CfaAffx.31178.1.S1_s_at	similar to zinc finger, DHHC domain containing 1	LOC479686	2.11742e-07	2.27101
Cfa.17917.1.S1_at	p53 and DNA damage regulated 1	PDRG1	2.7371e-06	2.2702
Cfa.496.1.A1_s_at	collagen, type V, alpha 2	COL5A2	2.18045e-05	2.26816
CfaAffx.2994.1.S1_s_at	KDEL (Lys-Asp-Glu-Leu) endoplasmic reticulum protein retention receptor 3	KDELR3	5.40111e-08	2.26796
CfaAffx.3800.1.S1_s_at	aldehyde dehydrogenase 1 family, member L2	ALDH1L2	2.2832e-05	2.26737
Cfa.14918.1.A1_at	cartilage associated protein	CRTAP	1.48775e-08	2.26592
CfaAffx.2364.1.S1_at	heat shock transcription factor 2	HSF2	3.21693e-06	2.26566
Cfa.7822.1.A1_s_at	DnaJ (Hsp40) homolog, subfamily C, member 3	DNAJC3	0.000488557	2.26317
Cfa.6406.1.A1_at	kelch-like 26 (Drosophila)	KLHL26	3.07119e-06	2.26312
Cfa.4851.1.S1_a_at	phosphodiesterase 4D interacting protein (myomegalin)	PDE4DIP	0.000212187	2.26196
Cfa.16827.1.A1_at	NAD(P)H dehydrogenase, quinone 1	NQO1	5.84226e-06	2.26181
Cfa.8740.1.A1_at	golgi associated, gamma adaptin ear containing, ARF binding protein 2	GGA2	6.74968e-07	2.26109
Cfa.15876.1.S1_s_at	similar to S100 calcium-binding protein A13	LOC490457	2.20361e-06	2.25989
CfaAffx.21482.1.S1_s_at	synovial apoptosis inhibitor 1, synoviolin	SYVN1	1.07948e-05	2.25972
CfaAffx.9311.1.S1_s_at	glia maturation factor, gamma	GMFG	8.35396e-08	2.25893
Cfa.12542.1.A1_at	similar to ovary-specific acidic protein	LOC607964	8.64608e-06	2.25833
Cfa.4096.1.S1_at	choroideremia-like (Rab escort protein 2)	CHML	3.19497e-06	2.25814
CfaAffx.3203.1.S1_at	similar to KIAA1875 protein	LOC482088	7.96708e-06	2.25701
Cfa.17991.1.S1_at	GDP-mannose pyrophosphorylase A	GMPPA	1.37669e-07	2.25699
Cfa.5403.1.A1_at	Mitogen-activated protein kinase-activated protein kinase 5	MAPKAPK5	3.35256e-06	2.25661
CfaAffx.12034.1.S1_at	E2F transcription factor 1	E2F1	4.48947e-05	2.25602
CfaAffx.9783.1.S1_at	thioredoxin domain containing 13	TXNDC13	1.86889e-06	2.25589
CfaAffx.3649.1.S1_at	carnitine O-octanoyltransferase	CROT	6.36218e-07	2.25582
Cfa.9220.1.S1_a_at	HD domain containing 2	HDDC2	3.5952e-07	2.25425
Cfa.20192.1.S1_s_at	EF-hand calcium binding domain 7	EFCAB7	0.00010634	2.25296
Cfa.21359.1.S1_s_at	bridging integrator 1	BIN1	2.39911e-07	2.25181
CfaAffx.14797.1.S1_at	carbohydrate (keratan sulfate Gal-6) sulfotransferase 1	CHST1	3.46903e-05	2.25057
Cfa.4736.1.A1_at	PHD finger protein 13	PHF13	2.55805e-05	2.24833
Cfa.13591.1.A1_at	zinc finger protein 91 homolog (mouse)	ZFP91	0.000259739	2.24796
CfaAffx.10710.1.S1_s_at	integrin, alpha 5 (fibronectin receptor, alpha polypeptide)	ITGA5	5.09969e-06	2.24774
CfaAffx.29366.1.S1_x_at	nuclear factor I/C (CCAAT-binding transcription factor)	NFIC	9.03165e-06	2.24708
CfaAffx.25838.1.S1_at	transforming growth factor beta 1 induced transcript 1	TGFB1I1	1.52623e-05	2.24296
Cfa.18985.1.S1_s_at	nicastrin	NCSTN	4.02018e-07	2.24253
Cfa.15767.1.A1_at	formin-like 3	FMNL3	5.64751e-05	2.24133
Cfa.3547.2.A1_a_at	CD81 molecule	CD81	1.24308e-07	2.24132
CfaAffx.3929.1.S1_at	sterile alpha motif domain containing 9-like	SAMD9L	3.09828e-05	2.24093
CfaAffx.10554.1.S1_at	netrin 4	NTN4	0.000402141	2.2409
Cfa.20716.1.S1_s_at	microtubule-associated protein, RP/EB family, member 2	MAPRE2	0.000142656	2.23975
Cfa.11174.1.A1_at	vitamin K epoxide reductase complex, subunit 1	VKORC1	9.43045e-07	2.23903
Cfa.19872.1.A1_at	tubby like protein 4	TULP4	1.53517e-08	2.23838
Cfa.835.1.S1_at	pellino homolog 1 (Drosophila)	PELI1	6.41501e-06	2.23724
Cfa.20384.1.S1_s_at	similar to nodal modulator 2 isoform 2	LOC489992	2.34627e-07	2.23701
CfaAffx.960.1.S1_at	zinc finger protein 594	ZNF594	3.26818e-07	2.23698
CfaAffx.8017.1.S1_at	potassium intermediate/small conductance calcium-activated channel, subfamily N,	KCNN4	0.000889444	2.23655
CfaAffx.12475.1.S1_s_at	UDP-N-acetyl-alpha-D-galactosamine:polypeptide N-acetylgalactosaminyltransferase	GALNT6	2.86386e-06	2.23629
CfaAffx.13161.1.S1_s_at	BTG family, member 3	BTG3	5.48822e-07	2.23585
CfaAffx.5591.1.S1_at	similar to CG7332-PA	LOC475269	0.0001337	2.23562
Cfa.20334.1.S1_s_at	nuclear factor (erythroid-derived 2)-like 2	NFE2L2	6.92997e-07	2.235
CfaAffx.27878.1.S1_at	B9 protein domain 1	B9D1	2.83075e-07	2.23479
CfaAffx.4862.1.S1_s_at	CD109 molecule	CD109	1.17671e-05	2.23434
Cfa.8442.1.A1_at	asparaginase like 1	ASRGL1	1.2134e-05	2.23407
CfaAffx.8240.1.S1_at	similar to capicua homolog	LOC484475	2.07069e-07	2.23354
CfaAffx.2900.1.S1_s_at	iron-sulfur cluster assembly 1 homolog (S. cerevisiae)	ISCA1	2.19608e-05	2.23299
CfaAffx.22821.1.S1_s_at	dynamin 3	DNM3	2.90639e-05	2.23208
Cfa.21123.1.S1_s_at	sideroflexin 3	SFXN3	1.01011e-06	2.23116
Cfa.17853.1.S1_at	hypothetical protein LOC607395	LOC607395	0.000211446	2.2309
Cfa.4666.1.A1_at	presenilin enhancer 2 homolog (C. elegans)	PSENEN	5.28177e-07	2.229
CfaAffx.2953.1.S1_at	chibby homolog 1 (Drosophila)	CBY1	1.08272e-06	2.2287
CfaAffx.16086.1.S1_at	cytokine inducible SH2-containing protein	CISH	7.36265e-06	2.22845
Cfa.20843.1.S1_s_at	O-linked N-acetylglucosamine (GlcNAc) transferase (UDP-N-acetylglucosamine:polype	OGT	0.000809369	2.22812
Cfa.2169.1.A1_at	ring finger protein 146	RNF146	1.48668e-07	2.22684
CfaAffx.31168.1.S1_s_at	DnaJ (Hsp40) homolog, subfamily B, member 4	DNAJB4	0.00024024	2.22637
Cfa.3214.2.S1_at	ribosomal protein L36a-like	RPL36AL	2.21129e-05	2.22557
Cfa.16731.1.S1_s_at	EH-domain containing 2	EHD2	3.08386e-05	2.22531
CfaAffx.22641.1.S1_s_at	pleckstrin homology domain containing, family H (with MyTH4 domain) member 3	PLEKHH3	1.59699e-06	2.22373
CfaAffx.2872.1.S1_s_at	death-associated protein kinase 1	DAPK1	0.000142238	2.22352
Cfa.16985.1.S1_s_at	similar to Histone deacetylase 5 (HD5) (Antigen NY-CO-9)	LOC490941	8.16664e-08	2.22296
Cfa.5478.1.A1_at	solute carrier family 25, member 38	SLC25A38	1.99984e-06	2.2228
Cfa.19352.1.S1_at	cancer susceptibility candidate 4	CASC4	1.65936e-05	2.22008
CfaAffx.11711.1.S1_s_at	RAB6 interacting protein 1	RAB6IP1	1.27737e-05	2.21959
CfaAffx.3380.1.S1_s_at	myeloid/lymphoid or mixed-lineage leukemia (trithorax homolog, Drosophila); trans	MLLT3	3.04066e-06	2.21856
Cfa.2292.1.A1_at	similar to Kruppel-like factor 4 (Gut enriched kruppel-like factor) (Epithelial z	LOC481657	2.85863e-07	2.2181
Cfa.2048.1.S1_at	3-hydroxyisobutyrate dehydrogenase	HIBADH	1.48784e-10	2.21806
CfaAffx.30659.1.S1_s_at	WW domain containing oxidoreductase	WWOX	5.25372e-05	2.21729
Cfa.15947.1.A1_s_at	ubiquitin specific peptidase 13 (isopeptidase T-3)	USP13	7.02603e-06	2.21613
CfaAffx.14928.1.S1_s_at	RPGRIP1-like	RPGRIP1L	0.000310015	2.2155
Cfa.5372.1.A1_at	similar to H2B histone family, member T	LOC611158	6.15472e-06	2.21515
Cfa.14363.1.S1_at	glia maturation factor, gamma	GMFG	9.26146e-06	2.21421
Cfa.1490.2.S1_s_at	similar to transmembrane protein 17	LOC474612	3.96397e-06	2.21421
Cfa.11039.1.A1_s_at	IQ motif and WD repeats 1	IQWD1	2.02186e-06	2.21396
CfaAffx.22719.1.S1_at	calcitonin receptor-like	CALCRL	1.94549e-05	2.21359
Cfa.12102.1.A1_at	WD repeat domain 90	WDR90	3.52128e-06	2.21334
Cfa.15025.1.S1_at	influenza virus NS1A binding protein	IVNS1ABP	6.38986e-05	2.21306
Cfa.17316.1.S1_at	Similar to CG10338-PA	LOC489934	2.15829e-06	2.20971
CfaAffx.4549.1.S1_at	hypothetical protein LOC610495	LOC610495	3.41565e-05	2.20951
CfaAffx.16311.1.S1_at	iroquois homeobox 2	IRX2	7.52807e-06	2.20942
CfaAffx.9403.1.S1_s_at	RAB2B, member RAS oncogene family	RAB2B	9.31794e-07	2.20801
Cfa.16255.1.S1_at	DnaJ (Hsp40) homolog, subfamily B, member 4	DNAJB4	1.90503e-05	2.20652
Cfa.3813.1.S1_at	RAB4B, member RAS oncogene family	RAB4B	1.07893e-07	2.20639
CfaAffx.27747.1.S1_at	cadherin 2, type 1, N-cadherin (neuronal)	CDH2	0.00022616	2.20561
Cfa.1276.2.A1_at	hypothetical protein LOC607874	LOC607874	9.33448e-09	2.2045
Cfa.18688.1.S1_s_at	aminopeptidase puromycin sensitive	NPEPPS	0.000341224	2.2044
CfaAffx.1158.1.S1_s_at	neural precursor cell expressed, developmentally down-regulated 4-like	NEDD4L	1.05982e-06	2.2019
CfaAffx.14821.1.S1_s_at	nischarin	NISCH	1.29523e-05	2.19935
CfaAffx.28849.1.S1_s_at	similar to mammalian retrotransposon derived 8b	LOC492155	4.16056e-07	2.19889
Cfa.21048.1.S1_s_at	similar to Chromobox protein homolog 6	LOC481249	5.85567e-06	2.1982
CfaAffx.1514.1.S1_s_at	mitogen-activated protein kinase kinase kinase 7 interacting protein 2	MAP3K7IP2	1.45461e-07	2.19785
CfaAffx.9219.1.S1_at	UDP-glucose ceramide glucosyltransferase-like 2	UGCGL2	9.41054e-06	2.19776
CfaAffx.3636.1.S1_at	similar to chromosome 9 open reading frame 77 isoform 2	LOC484170	2.32119e-07	2.19711
CfaAffx.27989.1.S1_s_at	kinesin light chain 1	KLC1	4.19226e-05	2.19635
CfaAffx.25046.1.S1_at	similar to protocadherin 7 isoform a precursor	LOC488843	0.000522322	2.19602
CfaAffx.9754.1.S1_s_at	latent transforming growth factor beta binding protein 1	LTBP1	1.61314e-06	2.19542
Cfa.20984.1.S1_at	interferon-related developmental regulator 1	IFRD1	1.80265e-06	2.19513
CfaAffx.4097.1.S1_s_at	pyruvate dehydrogenase kinase, isozyme 4	PDK4	0.000371742	2.19359
Cfa.2514.1.S1_at	prenylcysteine oxidase 1	PCYOX1	1.8488e-06	2.19326
CfaAffx.6260.1.S1_at	similar to CG10877-PA	LOC483247	6.4483e-06	2.19324
Cfa.4357.1.A1_at	SET and MYND domain containing 2	SMYD2	1.93356e-06	2.1925
Cfa.10242.1.A1_s_at	similar to neurexin 3 isoform beta precursor	LOC490812	4.13971e-05	2.19211
CfaAffx.17345.1.S1_at	serine/threonine kinase 32C	STK32C	0.000722759	2.19143
CfaAffx.16895.1.S1_s_at	programmed cell death 4 (neoplastic transformation inhibitor)	PDCD4	3.29156e-06	2.19018
Cfa.14187.1.A1_a_at	Transcribed locus, moderately similar to XP_001493302.1 similar to podocan [Equu	---	5.65731e-05	2.18989
CfaAffx.8895.1.S1_s_at	yippee-like 5 (Drosophila)	YPEL5	5.79934e-06	2.18912
Cfa.10402.1.A1_at	p53 and DNA damage regulated 1	PDRG1	2.15295e-08	2.18883
Cfa.16243.1.S1_s_at	endothelin receptor type A	EDNRA	3.71407e-06	2.18865
Cfa.15516.1.A1_at	similar to CG11781-PA	LOC491222	1.10155e-06	2.18782
CfaAffx.10730.1.S1_at	phosphatidylserine synthase 2	PTDSS2	1.05132e-06	2.18757
Cfa.20466.1.S1_at	myeloid leukemia factor 1	MLF1	1.03494e-05	2.18659
Cfa.10389.1.S1_at	vasohibin 2	VASH2	9.63463e-05	2.18595
Cfa.13544.1.A1_at	tetraspanin 9	TSPAN9	1.88125e-09	2.18556
Cfa.33.1.S1_s_at	thiopurine S-methyltransferase	TPMT	1.07531e-05	2.18514
CfaAffx.15393.1.S1_s_at	junctional adhesion molecule 3	JAM3	0.000104017	2.18455
CfaAffx.7860.1.S1_s_at	cleft lip and palate associated transmembrane protein 1	CLPTM1	3.64437e-07	2.18438
Cfa.17993.1.S1_at	ankyrin repeat domain 13C	ANKRD13C	3.39021e-06	2.18238
CfaAffx.23108.1.S1_s_at	cathepsin L2	CTSL2	1.39583e-07	2.18086
Cfa.19551.1.S1_at	sorting nexin associated golgi protein 1	SNAG1	1.35214e-05	2.18007
CfaAffx.30771.1.S1_at	ST6 (alpha-N-acetyl-neuraminyl-2,3-beta-galactosyl-1,3)-N-acetylgalactosaminide a	ST6GALNAC6	4.10299e-07	2.17922
CfaAffx.1420.1.S1_at	solute carrier family 16, member 7 (monocarboxylic acid transporter 2)	SLC16A7	2.26677e-05	2.17913
CfaAffx.17425.1.S1_at	Na+/K+ transporting ATPase interacting 1	NKAIN1	1.10088e-05	2.17831
CfaAffx.27419.1.S1_at	peter pan homolog (Drosophila)	PPAN	2.69656e-05	2.17808
CfaAffx.15807.1.S1_s_at	PCTAIRE protein kinase 3 /// similar to Serine/threonine-protein kinase PCTAIRE-3	LOC607177 /// PCTK3	2.45303e-06	2.17704
Cfa.18912.1.S1_at	hypothetical protein LOC611771	LOC611771	3.64696e-05	2.17597
Cfa.15235.1.S1_at	integrin, alpha 5 (fibronectin receptor, alpha polypeptide)	ITGA5	7.39307e-07	2.17513
Cfa.9834.1.A1_at	Transcribed locus, moderately similar to XP_001103422.1 similar to NADH dehydrog	---	4.94909e-05	2.17463
Cfa.19538.1.S1_at	DEAD/H (Asp-Glu-Ala-Asp/His) box polypeptide 26B	DDX26B	6.67153e-06	2.17267
Cfa.20856.1.S1_at	death-associated protein	DAP	5.08139e-06	2.17222
CfaAffx.20767.1.S1_at	ets variant gene 5 (ets-related molecule)	ETV5	4.0252e-05	2.17219
CfaAffx.6558.1.S1_at	par-3 partitioning defective 3 homolog (C. elegans)	PARD3	2.45189e-05	2.17202
CfaAffx.9171.1.S1_at	similar to quattro	LOC475398	7.36752e-06	2.17158
Cfa.9351.1.A1_s_at	calmodulin binding transcription activator 1	CAMTA1	4.34457e-06	2.17099
CfaAffx.20839.1.S1_at	cell adhesion molecule 1	CADM1	2.31808e-05	2.17019
Cfa.19328.1.S1_s_at	kinesin light chain 1	KLC1	1.19886e-07	2.16758
CfaAffx.3733.1.S1_at	cytoskeleton-associated protein 4	CKAP4	1.76642e-07	2.16726
CfaAffx.26798.1.S1_at	sushi-repeat-containing protein, X-linked 2	SRPX2	1.13666e-05	2.16666
Cfa.833.1.S1_s_at	coiled-coil-helix-coiled-coil-helix domain containing 6	CHCHD6	2.97489e-06	2.16635
Cfa.3003.1.A1_s_at	similar to mixed lineage kinase-related kinase MRK-beta isoform 2	LOC478802	0.000785085	2.16379
CfaAffx.12607.1.S1_at	doublecortin-like kinase 2	DCLK2	0.00126834	2.1636
CfaAffx.18378.1.S1_s_at	similar to ankyrin 2 isoform 2	LOC487908	1.04979e-06	2.16353
CfaAffx.3351.1.S1_at	similar to cysteine and histidine rich 1 isoform 1	LOC482097	9.05963e-06	2.16345
CfaAffx.11567.1.S1_at	LIM domain only 2 (rhombotin-like 1)	LMO2	0.000190629	2.16328
Cfa.21371.1.S1_s_at	IQ motif and WD repeats 1	IQWD1	9.4755e-08	2.1607
Cfa.20956.1.S1_at	propionyl Coenzyme A carboxylase, alpha polypeptide	PCCA	9.11512e-08	2.16026
CfaAffx.30940.1.S1_s_at	guanylate binding protein 1, interferon-inducible, 67kDa	GBP1	9.24761e-06	2.15946
CfaAffx.8122.1.S1_at	similar to transmembrane protein 53	LOC482522	6.48785e-06	2.15837
Cfa.6564.1.S1_s_at	electron-transfer-flavoprotein, beta polypeptide	ETFB	5.18127e-08	2.15831
CfaAffx.18769.1.S1_s_at	protein kinase, cAMP-dependent, regulatory, type II, alpha	PRKAR2A	2.35365e-07	2.15795
CfaAffx.28141.1.S1_at	sorting nexin associated golgi protein 1	SNAG1	2.92962e-06	2.15703
CfaAffx.30944.1.S1_at	guanylate binding protein 5	GBP5	0.000148831	2.15702
Cfa.10518.1.S1_at	LanC lantibiotic synthetase component C-like 2 (bacterial)	LANCL2	1.56745e-06	2.15445
CfaAffx.23219.1.S1_s_at	arrestin domain containing 2	ARRDC2	3.22741e-06	2.1542
CfaAffx.1077.1.S1_at	similar to Growth/differentiation factor 11 precursor (GDF-11) (Bone morphogeneti	LOC606826	0.00016371	2.15413
Cfa.6638.1.A1_at	ATP-binding cassette, sub-family B (MDR/TAP), member 6	ABCB6	3.10385e-06	2.15275
CfaAffx.17810.1.S1_x_at	similar to Glutathione S-transferase P (GST 7-7) (Chain 7) (GST class-pi)	LOC611366	2.07926e-06	2.15218
CfaAffx.1089.1.S1_at	zinc finger, CCHC domain containing 2	ZCCHC2	3.44876e-06	2.15206
Cfa.14118.2.A1_s_at	serine incorporator 1	SERINC1	4.81028e-06	2.15062
CfaAffx.12327.1.S1_at	hypothetical protein LOC609897	LOC609897	5.62518e-08	2.14993
Cfa.12760.1.A1_s_at	RALBP1 associated Eps domain containing 1	REPS1	5.73414e-07	2.14987
CfaAffx.5699.1.S1_s_at	pellino homolog 1 (Drosophila)	PELI1	1.32454e-05	2.1492
CfaAffx.25680.1.S1_s_at	vitamin K epoxide reductase complex, subunit 1	VKORC1	1.1519e-06	2.14842
CfaAffx.3351.1.S1_s_at	similar to cysteine and histidine rich 1 isoform 1	LOC482097	7.39594e-05	2.14841
Cfa.1484.2.S1_at	peptidylglycine alpha-amidating monooxygenase	PAM	4.22678e-06	2.14745
CfaAffx.5546.1.S1_at	hypothetical protein LOC611562	LOC611562	6.40716e-06	2.14735
Cfa.11291.1.A1_at	hypothetical protein LOC611562	LOC611562	3.03098e-07	2.14669
Cfa.3694.1.A1_s_at	glucuronidase, beta	GUSB	1.156e-06	2.14545
Cfa.359.1.S1_at	cystathionase (cystathionine gamma-lyase)	CTH	6.17971e-05	2.14485
Cfa.11230.1.A1_at	phospholipase C-like 2	PLCL2	0.000207719	2.14484
Cfa.2440.1.A1_at	fumarate hydratase	FH	2.02657e-07	2.14358
CfaAffx.3969.1.S1_s_at	sec1 family domain containing 2	SCFD2	6.06883e-06	2.14263
CfaAffx.4041.1.S1_s_at	similar to adenylate kinase 3 /// adenylate kinase 3	AK3 /// LOC476342 /// LOC480745 /// LOC608853	1.07784e-05	2.14225
CfaAffx.14375.1.S1_at	similar to CG6405-PA	LOC487047	2.19947e-08	2.14146
Cfa.19213.1.S1_at	similar to Kinesin-like protein KIFC2	LOC609880	3.69994e-07	2.14006
Cfa.18162.1.S1_s_at	nuclear factor I/C (CCAAT-binding transcription factor)	NFIC	4.2724e-06	2.13891
Cfa.9498.1.A1_at	nicastrin	NCSTN	1.36252e-06	2.13865
CfaAffx.19476.1.S1_at	nicastrin	NCSTN	4.29383e-06	2.13847
Cfa.1804.1.S1_at	PC4 and SFRS1 interacting protein 1	PSIP1	5.1223e-06	2.13739
CfaAffx.1550.1.S1_at	protein-L-isoaspartate (D-aspartate) O-methyltransferase	PCMT1	7.94397e-06	2.13729
CfaAffx.21053.1.S1_s_at	beta-2-microglobulin	B2M	3.00339e-05	2.1358
CfaAffx.2388.1.S1_s_at	serine incorporator 1	SERINC1	9.06846e-06	2.13561
Cfa.2953.1.A1_at	BTG family, member 3	BTG3	1.49617e-06	2.13384
CfaAffx.20886.1.S1_s_at	cancer susceptibility candidate 4	CASC4	6.28767e-05	2.13326
Cfa.20729.1.S1_s_at	spectrin repeat containing, nuclear envelope 1	SYNE1	2.20561e-05	2.13254
Cfa.840.3.S1_s_at	cytokine induced apoptosis inhibitor 1	CIAPIN1	7.31234e-08	2.13014
Cfa.6562.1.A1_s_at	armadillo repeat containing 9	ARMC9	2.77961e-05	2.13008
Cfa.11067.1.A1_at	threonine synthase-like 1 (S. cerevisiae)	THNSL1	1.67999e-06	2.12905
Cfa.19400.1.S1_s_at	zinc finger, CCHC domain containing 6	ZCCHC6	2.73533e-06	2.12889
CfaAffx.5545.1.S1_at	epithelial mitogen homolog (mouse)	EPGN	0.00017729	2.12851
CfaAffx.22909.1.S1_s_at	single stranded DNA binding protein 4	SSBP4	1.98547e-06	2.12851
Cfa.57.1.S1_s_at	quaking homolog, KH domain RNA binding (mouse)	QKI	9.58986e-07	2.12814
Cfa.6425.1.A1_at	similar to TAF9 RNA polymerase II, TATA box binding protein (TBP)-associated fact	LOC478087	0.00014783	2.1278
Cfa.4926.1.A1_s_at	HRAS-like suppressor 3	HRASLS3	4.56381e-05	2.12761
CfaAffx.23592.1.S1_s_at	IQ motif and WD repeats 1	IQWD1	3.1885e-07	2.12741
Cfa.16735.1.S1_at	similar to cysteine and histidine rich 1 isoform 1	LOC482097	4.35583e-06	2.12723
CfaAffx.18575.1.S1_at	XK, Kell blood group complex subunit-related family, member 8	XKR8	6.20666e-06	2.12682
Cfa.19878.1.S1_s_at	NDRG family member 4	NDRG4	0.000143038	2.1263
Cfa.20892.1.S1_at	ectonucleoside triphosphate diphosphohydrolase 6 (putative function)	ENTPD6	5.495e-07	2.12609
CfaAffx.29492.1.S1_x_at	similar to Glutathione S-transferase P (GST 7-7) (Chain 7) (GST class-pi)	LOC480657	3.4489e-06	2.12594
Cfa.7651.1.S1_at	similar to Aldose reductase (AR) (Aldehyde reductase)	LOC482334 /// LOC607537	3.51823e-08	2.12432
CfaAffx.8750.1.S1_s_at	septin 9	2008-09-09	7.34249e-05	2.12314
Cfa.19353.1.S1_s_at	very low density lipoprotein receptor	VLDLR	2.62164e-06	2.12247
Cfa.21374.1.S1_s_at	guanine monphosphate synthetase	GMPS	2.48184e-08	2.12145
Cfa.20198.1.S1_s_at	intraflagellar transport 81 homolog (Chlamydomonas)	IFT81	4.4601e-06	2.12126
CfaAffx.26156.1.S1_s_at	ornithine decarboxylase antizyme 2	OAZ2	1.58084e-06	2.1205
CfaAffx.29366.1.S1_s_at	nuclear factor I/C (CCAAT-binding transcription factor)	NFIC	1.24672e-05	2.12018
CfaAffx.28578.1.S1_at	EF-hand calcium binding domain 7	EFCAB7	1.02151e-05	2.11967
Cfa.2740.1.S1_at	upstream transcription factor 2, c-fos interacting	USF2	3.48263e-06	2.11961
CfaAffx.27700.1.S1_s_at	sperm antigen with calponin homology and coiled-coil domains 1	SPECC1	1.19143e-05	2.11936
CfaAffx.7214.1.S1_at	adaptor-related protein complex 2, sigma 1 subunit	AP2S1	3.01729e-06	2.11935
CfaAffx.6025.1.S1_at	MyoD family inhibitor domain containing	MDFIC	1.15166e-06	2.11901
Cfa.14736.1.A1_at	zinc finger and BTB domain containing 38	ZBTB38	0.000130812	2.11873
Cfa.9172.1.S1_s_at	similar to CDC-like kinase 1 isoform 1	LOC478866	5.295e-05	2.11848
Cfa.20201.1.S1_s_at	A kinase (PRKA) anchor protein (gravin) 12	AKAP12	2.84369e-06	2.11828
Cfa.2173.1.A1_at	cyclin-dependent kinase inhibitor 2C (p18, inhibits CDK4)	CDKN2C	3.72696e-05	2.11789
Cfa.14959.1.S1_at	headcase homolog (Drosophila)	HECA	4.52016e-06	2.11768
Cfa.20870.1.S1_s_at	carnitine O-octanoyltransferase	CROT	2.03938e-06	2.11762
CfaAffx.8748.1.S1_s_at	ribokinase	RBKS	7.33225e-05	2.11742
CfaAffx.12328.1.S1_at	similar to atonal homolog 8	LOC612024	0.000850392	2.11704
Cfa.33.2.S1_s_at	thiopurine S-methyltransferase	TPMT	4.38339e-05	2.11683
CfaAffx.4270.1.S1_at	similar to C9orf10 protein	LOC610549	6.95303e-06	2.11654
Cfa.4021.1.S1_at	integral membrane protein 2C	ITM2C	8.24744e-08	2.11653
Cfa.15326.1.S1_at	yippee-like 5 (Drosophila)	YPEL5	3.68067e-05	2.11411
CfaAffx.3880.1.S1_s_at	dedicator of cytokinesis 8	DOCK8	3.64913e-05	2.11227
Cfa.17991.2.S1_s_at	GDP-mannose pyrophosphorylase A	GMPPA	8.14065e-08	2.11166
CfaAffx.12324.1.S1_at	hypothetical protein LOC609888	LOC609888	7.44478e-06	2.11136
Cfa.33.1.S1_at	thiopurine S-methyltransferase	TPMT	3.4887e-06	2.11088
Cfa.18345.1.S1_s_at	pre-B-cell colony enhancing factor 1	PBEF1	5.31786e-06	2.10949
CfaAffx.1367.1.S1_at	NHS-like 1	NHSL1	3.40028e-05	2.10933
Cfa.17887.1.S1_s_at	ring finger protein 13	RNF13	5.28275e-06	2.10932
Cfa.2982.1.S1_s_at	intraflagellar transport 172 homolog (Chlamydomonas)	IFT172	6.09604e-06	2.10789
Cfa.818.1.A1_at	vacuolar protein sorting 13 homolog A (S. cerevisiae)	VPS13A	9.45321e-07	2.10636
CfaAffx.18110.1.S1_at	mitochondrial trans-2-enoyl-CoA reductase	MECR	1.24628e-06	2.10384
CfaAffx.30401.1.S1_at	galactosamine (N-acetyl)-6-sulfate sulfatase (Morquio syndrome, mucopolysaccharid	GALNS	4.66699e-06	2.10257
CfaAffx.13589.1.S1_at	spermatogenesis associated, serine-rich 2	SPATS2	7.41011e-06	2.10159
CfaAffx.14975.1.S1_at	WNT1 inducible signaling pathway protein 2	WISP2	2.4791e-06	2.10148
CfaAffx.4444.1.S1_at	zinc finger protein 208	ZNF208	2.4902e-05	2.10105
Cfa.17902.1.S1_s_at	RAB2B, member RAS oncogene family	RAB2B	1.63982e-06	2.10081
CfaAffx.26166.1.S1_at	pleckstrin homology domain containing, family O member 2	PLEKHO2	5.34815e-07	2.10067
CfaAffx.27600.1.S1_at	proline rich 6	PRR6	2.12747e-06	2.09888
CfaAffx.12960.1.S1_at	arrestin domain containing 3	ARRDC3	0.000101577	2.09877
Cfa.20664.1.S1_s_at	SET and MYND domain containing 2	SMYD2	5.856e-07	2.09859
Cfa.15544.1.A1_at	similar to Myosin-10 (Myosin heavy chain, nonmuscle IIb) (Nonmuscle myosin heavy	LOC479080	0.000294845	2.09756
CfaAffx.24.1.S1_at	polycystic kidney disease 1 (autosomal dominant)	PKD1	6.28448e-05	2.09731
CfaAffx.14634.1.S1_at	cAMP responsive element binding protein 3-like 1	CREB3L1	4.32386e-06	2.09699
Cfa.3090.1.S1_at	sestrin 1	SESN1	2.67081e-05	2.09594
CfaAffx.17490.1.S1_at	similar to transmembrane protease, serine 9	LOC610218	7.17612e-06	2.09592
CfaAffx.27878.1.S1_s_at	B9 protein domain 1	B9D1	5.42429e-06	2.09473
CfaAffx.13172.1.S1_s_at	helicase-like transcription factor	HLTF	3.47819e-05	2.09454
Cfa.1755.1.S1_s_at	similar to RAD26L hypothetical protein	LOC476297	0.000670932	2.09381
CfaAffx.30790.1.S1_at	golgi apparatus protein 1	GLG1	8.19662e-07	2.09228
CfaAffx.20987.1.S1_s_at	influenza virus NS1A binding protein	IVNS1ABP	3.55797e-05	2.09224
CfaAffx.19964.1.S1_s_at	Rho GDP dissociation inhibitor (GDI) beta	ARHGDIB	7.59899e-05	2.09182
Cfa.14908.1.A1_s_at	fumarylacetoacetate hydrolase (fumarylacetoacetase)	FAH	4.92502e-06	2.08946
CfaAffx.24324.1.S1_s_at	tetraspanin 14	TSPAN14	3.0154e-06	2.08943
Cfa.1668.1.S1_s_at	ELMO/CED-12 domain containing 2	ELMOD2	0.000150866	2.0892
CfaAffx.249.1.S1_s_at	Purkinje cell protein 4	PCP4	0.00912215	2.08874
CfaAffx.31189.1.S1_at	formin homology 2 domain containing 1	FHOD1	0.000615775	2.08799
Cfa.7770.2.S1_a_at	similar to RAC/CDC42 exchange factor isoform 1	LOC607485	2.70295e-06	2.087
CfaAffx.17315.1.S1_at	Xg blood group /// hypothetical protein LOC609848	LOC609848 /// XG	1.09931e-06	2.08696
CfaAffx.9436.1.S1_at	enoyl Coenzyme A hydratase 1, peroxisomal	ECH1	7.10758e-06	2.08683
CfaAffx.8235.1.S1_s_at	intraflagellar transport 122 homolog (Chlamydomonas)	IFT122	1.65717e-05	2.08677
CfaAffx.9483.1.S1_at	pleckstrin homology-like domain, family A, member 1	PHLDA1	1.26325e-05	2.08677
Cfa.18789.1.S1_s_at	DnaJ (Hsp40) homolog, subfamily C, member 3	DNAJC3	0.00144415	2.08621
Cfa.3842.1.S1_at	intercellular adhesion molecule 1 (CD54), human rhinovirus receptor	ICAM1	7.45639e-05	2.08562
CfaAffx.20951.1.S1_at	similar to pleckstrin homology domain containing, family M (with RUN domain) memb	LOC478888	9.09307e-08	2.08454
CfaAffx.16534.1.S1_s_at	similar to Receptor-type tyrosine-protein phosphatase V precursor (Embryonic stem	LOC607201	5.13181e-05	2.0841
CfaAffx.25756.1.S1_at	homeobox B4	HOXB4	2.97233e-05	2.08264
Cfa.4546.1.S1_s_at	COX17 homolog, cytochrome c oxidase assembly protein (yeast)	COX17	0.000356494	2.08185
CfaAffx.2482.1.S1_s_at	enoyl Coenzyme A hydratase domain containing 1	ECHDC1	5.21601e-06	2.08143
CfaAffx.9630.1.S1_at	ubiquitin-conjugating enzyme E2E 2 (UBC4/5 homolog, yeast)	UBE2E2	0.000183691	2.08107
CfaAffx.19118.1.S1_at	similar to amyotrophic lateral sclerosis 2 (juvenile) chromosome region, candidat	LOC488476	2.15322e-06	2.08074
Cfa.19911.1.S1_at	ERO1-like beta (S. cerevisiae)	ERO1LB	2.36431e-06	2.08036
CfaAffx.29683.1.S1_at	renin binding protein	RENBP	7.02229e-07	2.07937
CfaAffx.22375.1.S1_at	guanine nucleotide binding protein (G protein), beta polypeptide 1-like	GNB1L	6.60399e-06	2.0788
CfaAffx.19088.1.S1_s_at	Bardet-Biedl syndrome 5	BBS5	3.73635e-07	2.07854
Cfa.16401.1.S1_s_at	cytoplasmic polyadenylation element binding protein 4	CPEB4	1.91613e-06	2.07807
Cfa.20112.1.S1_s_at	5'-nucleotidase, cytosolic II	NT5C2	7.02079e-05	2.07749
CfaAffx.26025.1.S1_at	similar to spermatid-specific linker histone H1-like protein	LOC480550	4.65156e-05	2.07706
CfaAffx.6539.1.S1_at	similar to ovary-specific acidic protein	LOC607964	5.29764e-07	2.07584
Cfa.6307.1.A1_x_at	presenilin enhancer 2 homolog (C. elegans)	PSENEN	1.55659e-06	2.07495
CfaAffx.11530.1.S1_s_at	p53 and DNA damage regulated 1	PDRG1	4.68578e-07	2.07365
Cfa.12505.1.A1_at	BMX non-receptor tyrosine kinase	BMX	1.24156e-06	2.07348
Cfa.14563.1.A1_s_at	homogentisate 1,2-dioxygenase (homogentisate oxidase)	HGD	4.56461e-06	2.07172
Cfa.18966.1.S1_s_at	carnitine O-octanoyltransferase	CROT	1.80545e-05	2.07163
Cfa.14143.1.A1_at	human immunodeficiency virus type I enhancer binding protein 2	HIVEP2	6.11093e-05	2.07159
CfaAffx.12527.1.S1_at	Rho GTPase activating protein 10	ARHGAP10	8.16911e-06	2.07107
Cfa.13125.1.A1_a_at	cadherin 2, type 1, N-cadherin (neuronal)	CDH2	0.00393056	2.07059
Cfa.12080.1.A1_s_at	ornithine decarboxylase antizyme 2	OAZ2	2.48546e-06	2.07053
CfaAffx.4806.1.S1_at	suppressor of cytokine signaling 5	SOCS5	4.24321e-05	2.07052
Cfa.20048.1.S1_s_at	neural precursor cell expressed, developmentally down-regulated 4-like	NEDD4L	2.54094e-07	2.07035
Cfa.3770.1.S1_at	adrenergic, beta-2-, receptor, surface	ADRB2	0.000113556	2.0703
CfaAffx.18227.1.S1_at	ubiquitin associated and SH3 domain containing, B	UBASH3B	1.31922e-06	2.07021
Cfa.4259.1.S1_at	Transcribed locus, weakly similar to XP_001089117.1 hypothetical protein [Macaca	---	3.84509e-06	2.06988
CfaAffx.4044.1.S1_s_at	tropomyosin 2 (beta)	TPM2	1.03796e-05	2.0697
Cfa.14762.2.A1_at	hypothetical LOC479844	LOC479844	0.000104233	2.06846
CfaAffx.1901.1.S1_at	tubby like protein 4	TULP4	9.86124e-06	2.06787
Cfa.8465.1.S1_at	solute carrier family 35 (UDP-galactose transporter), member A2	SLC35A2	3.4697e-06	2.06755
CfaAffx.19277.1.S1_s_at	similar to Protein FAM13C1	LOC488991	0.000140123	2.06686
Cfa.18129.1.S1_at	protein kinase, cAMP-dependent, catalytic, beta	PRKACB	0.000185297	2.0662
Cfa.7260.1.A1_s_at	serine hydrolase-like 2	SERHL2	2.04403e-05	2.06552
Cfa.20664.1.S1_at	SET and MYND domain containing 2	SMYD2	8.939e-06	2.06527
CfaAffx.16537.1.S1_at	carbohydrate (chondroitin) synthase 1	CHSY1	3.30874e-06	2.06522
Cfa.11955.1.A1_at	glucosidase, alpha; acid (Pompe disease, glycogen storage disease type II)	GAA	8.91489e-06	2.06392
Cfa.12163.1.A1_s_at	similar to nodal modulator 2 isoform 2	LOC489992	3.0657e-07	2.06347
Cfa.11961.1.A1_s_at	integrin, beta 7	ITGB7	0.00029666	2.06314
Cfa.11405.1.A1_at	aldehyde dehydrogenase 1 family, member L2	ALDH1L2	7.02446e-06	2.06283
CfaAffx.23841.1.S1_at	myosin IXB	MYO9B	1.44845e-05	2.06197
Cfa.18574.1.S1_s_at	O-linked N-acetylglucosamine (GlcNAc) transferase (UDP-N-acetylglucosamine:polype	OGT	0.00137798	2.06172
Cfa.2921.1.S1_at	myotubularin related protein 11	MTMR11	1.00009e-05	2.06165
CfaAffx.2478.1.S1_at	paired-like homeodomain 1	PITX1	0.000237608	2.05843
Cfa.2013.1.S1_s_at	golgi apparatus protein 1	GLG1	5.11354e-07	2.05785
Cfa.10355.1.A1_s_at	similar to granule cell antiserum positive 14	LOC479268	4.95413e-06	2.05661
Cfa.7503.1.A1_s_at	similar to serine/threonine kinase 22 substrate 1	LOC611897	4.45227e-06	2.05627
CfaAffx.14768.1.S1_at	mitogen-activated protein kinase 8 interacting protein 1	MAPK8IP1	5.98982e-05	2.05485
CfaAffx.27421.1.S1_at	peripheral myelin protein 22	PMP22	5.22634e-05	2.05446
CfaAffx.31254.1.S1_s_at	neuronal growth regulator 1	NEGR1	0.000182665	2.05393
Cfa.19950.1.S1_s_at	SEC14 and spectrin domains 1	SESTD1	1.31589e-06	2.05243
CfaAffx.28321.1.S1_at	ubiquitin specific peptidase 22	USP22	3.61446e-06	2.0524
CfaAffx.29361.1.S1_at	solute carrier family 6 (neurotransmitter transporter, creatine), member 8	SLC6A8	4.9417e-07	2.0511
CfaAffx.26711.1.S1_s_at	similar to mitogen-activated protein kinase kinase 5 isoform A	LOC609559	2.65658e-05	2.05067
Cfa.11914.1.A1_at	androgen-induced 1	AIG1	2.62233e-05	2.05061
Cfa.16320.1.A1_s_at	DnaJ (Hsp40) homolog, subfamily C, member 3	DNAJC3	5.63876e-05	2.04966
CfaAffx.23654.1.S1_s_at	arylacetamide deacetylase-like 1	AADACL1	1.70298e-05	2.04949
CfaAffx.26407.1.S1_at	similar to implantation-associated protein	LOC491975	2.23599e-05	2.04908
Cfa.3486.1.S1_s_at	interleukin 5 (colony-stimulating factor, eosinophil)	IL5	7.09711e-05	2.04907
CfaAffx.22823.1.S1_at	SH3-domain binding protein 2	SH3BP2	7.69947e-07	2.04906
CfaAffx.834.1.S1_s_at	similar to F26E4.12	LOC478059 /// LOC606843	0.000105844	2.04698
CfaAffx.8999.1.S1_s_at	glycosyltransferase	ago61	0.000114187	2.0468
CfaAffx.7837.1.S1_at	phosphotriesterase related	PTER	1.00277e-06	2.04489
CfaAffx.31225.1.S1_s_at	acyl-Coenzyme A dehydrogenase, C-4 to C-12 straight chain	ACADM	3.16021e-06	2.04486
Cfa.833.1.S1_a_at	coiled-coil-helix-coiled-coil-helix domain containing 6	CHCHD6	1.05058e-06	2.04455
Cfa.1333.3.S1_s_at	similar to HLA class II histocompatibility antigen, gamma chain (HLA-DR antigens	LOC479329	1.40932e-05	2.04408
Cfa.20183.1.S1_at	pericentriolar material 1	PCM1	1.99217e-05	2.04352
Cfa.18466.1.S1_s_at	differentially expressed in FDCP 8 homolog (mouse)	DEF8	6.73445e-06	2.04124
CfaAffx.3224.1.S1_s_at	PC4 and SFRS1 interacting protein 1	PSIP1	1.83781e-07	2.04033
CfaAffx.3737.1.S1_s_at	hypothetical protein LOC609727	LOC609727	1.13493e-05	2.04022
Cfa.20785.1.S1_s_at	serglycin	SRGN	0.000125224	2.04008
Cfa.19614.1.S1_s_at	cysteine conjugate-beta lyase 2	CCBL2	1.15028e-05	2.03995
CfaAffx.31225.1.S1_at	acyl-Coenzyme A dehydrogenase, C-4 to C-12 straight chain	ACADM	1.49416e-05	2.0399
Cfa.12080.1.A2_at	ornithine decarboxylase antizyme 2	OAZ2	4.24206e-06	2.03987
Cfa.4088.1.A1_at	epoxide hydrolase 1, microsomal (xenobiotic)	EPHX1	2.31455e-05	2.03984
CfaAffx.24672.1.S1_at	TSPY-like 2	TSPYL2	0.000601673	2.03868
Cfa.12423.2.A1_s_at	COBW domain containing 2	CBWD2	0.000189597	2.03848
CfaAffx.27384.1.S1_s_at	heparan sulfate (glucosamine) 3-O-sulfotransferase 3A1 /// heparan sulfate (gluco	HS3ST3A1 /// HS3ST3B1	4.96256e-06	2.03737
CfaAffx.9622.1.S1_at	similar to ubiquitin-conjugating enzyme E2E 2 (UBC4/5 homolog, yeast)	LOC610187	7.51221e-06	2.03667
CfaAffx.12101.1.S1_s_at	coiled-coil domain containing 123	CCDC123	2.95437e-05	2.03632
Cfa.8442.1.A1_s_at	asparaginase like 1	ASRGL1	2.81209e-07	2.03589
Cfa.5314.1.A1_at	zinc finger and BTB domain containing 20	ZBTB20	0.00342922	2.03551
CfaAffx.5602.1.S1_s_at	EH domain binding protein 1	EHBP1	0.00107177	2.03408
Cfa.16663.1.A1_at	LSM10, U7 small nuclear RNA associated	LSM10	1.58131e-06	2.03351
CfaAffx.1384.1.S1_at	Cbp/p300-interacting transactivator, with Glu/Asp-rich carboxy-terminal domain, 2	CITED2	1.99302e-06	2.03281
Cfa.17146.1.S1_s_at	guanine monphosphate synthetase	GMPS	2.92433e-07	2.02954
CfaAffx.1010.1.S1_at	teashirt zinc finger homeobox 1	TSHZ1	4.72217e-05	2.02949
Cfa.16973.1.S1_at	Janus kinase 2 (a protein tyrosine kinase)	JAK2	2.54646e-05	2.02893
CfaAffx.9592.1.S1_at	nuclear receptor subfamily 1, group D, member 2	NR1D2	9.88962e-05	2.02833
Cfa.20824.1.S1_at	arginine-rich, mutated in early stage tumors	ARMET	2.45273e-06	2.0276
Cfa.21464.1.S1_s_at	calreticulin	CALR	5.57588e-06	2.02739
CfaAffx.30203.1.S1_s_at	calsyntenin 1	CLSTN1	5.54681e-06	2.02716
CfaAffx.20595.1.S1_at	MANSC domain containing 1	MANSC1	1.8544e-06	2.02592
CfaAffx.20776.1.S1_s_at	ets variant gene 5 (ets-related molecule)	ETV5	3.75453e-05	2.02565
CfaAffx.28308.1.S1_s_at	lysosomal-associated membrane protein 2	LAMP2	1.00243e-05	2.02539
Cfa.21001.1.S1_at	sulfotransferase family, cytosolic, 1C, member 4	SULT1C4	0.000292869	2.0253
CfaAffx.12277.1.S1_at	similar to CG3740-PA	LOC484611	1.30178e-05	2.02434
CfaAffx.23074.1.S1_at	paired related homeobox 1	PRRX1	6.90665e-05	2.02351
CfaAffx.9600.1.S1_s_at	nuclear receptor subfamily 1, group D, member 2	NR1D2	0.000711697	2.02251
CfaAffx.27863.1.S1_at	similar to nodal modulator 2 isoform 2	LOC489992	1.87548e-07	2.02164
Cfa.7127.1.A1_s_at	GDP-mannose pyrophosphorylase A	GMPPA	1.66319e-06	2.01877
Cfa.18948.1.S1_at	similar to CG9005-PA	LOC487557	0.000120102	2.01838
CfaAffx.3360.1.S1_s_at	vacuolar protein sorting 13 homolog A (S. cerevisiae)	VPS13A	4.67362e-05	2.01728
CfaAffx.17307.1.S1_s_at	CD99 molecule	CD99	3.27069e-07	2.01712
Cfa.17971.1.S1_s_at	glucosidase, alpha; acid (Pompe disease, glycogen storage disease type II)	GAA	4.66971e-06	2.01701
Cfa.4276.1.S1_at	hypothetical protein LOC610645	LOC610645	2.07715e-06	2.01678
CfaAffx.13881.1.S1_at	endoplasmic reticulum protein 29	ERP29	0.00010492	2.01558
Cfa.11697.1.A1_at	erythrocyte membrane protein band 4.1-like 1	EPB41L1	2.62655e-05	2.0143
Cfa.8225.1.A1_s_at	UBX domain containing 6	UBXD6	9.65614e-06	2.01419
Cfa.11351.1.A1_s_at	T-cell, immune regulator 1, ATPase, H+ transporting, lysosomal V0 subunit A3	TCIRG1	7.75307e-07	2.01384
Cfa.12338.1.A1_at	golgi apparatus protein 1	GLG1	2.90167e-06	2.01269
Cfa.11042.1.A1_at	SSU72 RNA polymerase II CTD phosphatase homolog (S. cerevisiae)	SSU72	9.38531e-06	2.01175
Cfa.251.1.S1_at	tetratricopeptide repeat domain 3	TTC3	2.88741e-06	2.01081
Cfa.874.2.S1_s_at	O-linked N-acetylglucosamine (GlcNAc) transferase (UDP-N-acetylglucosamine:polype	OGT	4.25373e-06	2.0106
Cfa.20988.1.S1_s_at	archain 1	ARCN1	3.01562e-05	2.00977
CfaAffx.2719.1.S1_at	similar to RAD26L hypothetical protein	LOC476297	0.000123809	2.00725
CfaAffx.4697.1.S1_s_at	similar to myosin 18A isoform b	LOC475308	1.20307e-06	2.00712
CfaAffx.20312.1.S1_at	activating transcription factor 7 interacting protein	ATF7IP	2.98547e-05	2.00644
CfaAffx.1396.1.S1_at	human immunodeficiency virus type I enhancer binding protein 2	HIVEP2	0.000109878	2.0064
CfaAffx.1754.1.S1_s_at	regulator of G-protein signaling 17	RGS17	1.66558e-06	2.00639
CfaAffx.228.1.S1_at	zinc finger and BTB domain containing 38	ZBTB38	1.81611e-05	2.00636
Cfa.15766.1.S1_s_at	solute carrier family 9 (sodium/hydrogen exchanger), member 3 regulator 2	SLC9A3R2	2.86885e-06	2.00555
CfaAffx.14982.1.S1_at	cutC copper transporter homolog (E. coli)	CUTC	1.11031e-05	2.00403
Cfa.3709.1.S1_s_at	phospholipase A2, group VII (platelet-activating factor acetylhydrolase, plasma)	PLA2G7	1.55131e-06	2.00399
Cfa.14495.2.S1_s_at	complement factor I	CFI	3.75198e-05	2.00318
CfaAffx.945.1.S1_s_at	similar to histone 1, H2ai (predicted) /// similar to H3 histone, family 2 isofor	LOC480760 /// LOC483167 /// LOC483172 /// LOC488263 /// LOC488275 /// LOC488277 /	3.17655e-06	2.0021
CfaAffx.10554.1.S1_s_at	netrin 4	NTN4	5.37843e-06	2.00194
CfaAffx.16571.1.S1_at	Boc homolog (mouse)	BOC	2.15758e-06	2.00177
CfaAffx.14048.1.S1_at	short stature homeobox 2	SHOX2	0.000844078	2.00147
CfaAffx.4596.1.S1_at	coronin, actin binding protein, 2A	CORO2A	0.000188889	2.00022
Cfa.12683.1.S1_at	vacuolar protein sorting 24 homolog (S. cerevisiae)	VPS24	1.12207e-08	-2
Cfa.12425.1.A1_at	MAX-like protein X	MLX	1.09876e-09	-2.00062
CfaAffx.9882.1.S1_at	vacuolar protein sorting 36 homolog (S. cerevisiae)	VPS36	0.000382811	-2.00128
CfaAffx.7032.1.S1_at	ankyrin repeat and BTB (POZ) domain containing 1	ABTB1	3.52695e-06	-2.00169
CfaAffx.14750.1.S1_s_at	zinc finger, FYVE domain containing 19	ZFYVE19	1.65659e-06	-2.00235
Cfa.465.3.S1_s_at	integrin-linked kinase	ILK	2.28092e-07	-2.00248
Cfa.16751.1.S1_at	acyl-CoA synthetase short-chain family member 1	ACSS1	2.45842e-06	-2.00274
CfaAffx.7286.1.S1_at	kinesin family member 3C	KIF3C	7.48142e-06	-2.00338
CfaAffx.30637.1.S1_at	ATM interactor	ATMIN	4.5498e-05	-2.00406
CfaAffx.27238.1.S1_at	molybdenum cofactor sulfurase	MOCOS	1.30203e-05	-2.00428
Cfa.2967.1.A1_at	vaccinia related kinase 1	VRK1	7.80767e-06	-2.00442
Cfa.7898.1.A1_at	ras homolog gene family, member G (rho G)	RHOG	2.65387e-06	-2.00557
CfaAffx.1087.1.S1_s_at	ORM1-like 2 (S. cerevisiae)	ORMDL2	4.88426e-07	-2.00583
Cfa.1603.1.A1_at	phosphate cytidylyltransferase 1, choline, alpha	PCYT1A	3.02869e-05	-2.00601
Cfa.8135.1.A1_at	sortilin 1	SORT1	0.000194192	-2.00722
Cfa.20663.1.A1_at	cell division cycle 2, G1 to S and G2 to M	CDC2	5.20956e-05	-2.00833
CfaAffx.20448.1.S1_at	basonuclin 1	BNC1	1.09915e-05	-2.00874
CfaAffx.17765.1.S1_s_at	thioredoxin interacting protein	TXNIP	6.14174e-06	-2.00958
CfaAffx.22478.1.S1_s_at	CDC45 cell division cycle 45-like (S. cerevisiae)	CDC45L	0.000188356	-2.00964
CfaAffx.17353.1.S1_s_at	G protein-coupled receptor 89A	GPR89A	5.07267e-07	-2.00997
CfaAffx.2863.1.S1_s_at	Fanconi anemia, complementation group E	FANCE	1.97438e-05	-2.01046
CfaAffx.14792.1.S1_at	ras homolog gene family, member V	RHOV	7.12568e-05	-2.01256
Cfa.17167.1.S1_at	ANKHD1-EIF4EBP3	ANKHD1-EIF4EBP3	4.69847e-05	-2.01278
CfaAffx.15493.1.S1_s_at	similar to anti-silencing function 1B	LOC484905 /// LOC610275	0.000427555	-2.01303
CfaAffx.6704.1.S1_s_at	La ribonucleoprotein domain family, member 2	LARP2	2.39065e-06	-2.01333
CfaAffx.21552.1.S1_s_at	synaptotagmin-like 5	SYTL5	7.85969e-06	-2.01378
Cfa.1128.2.S1_s_at	similar to Importin alpha-2 subunit (Karyopherin alpha-2 subunit) (SRP1-alpha) (R	LOC480469 /// LOC608024 /// LOC612762	3.46807e-05	-2.01443
Cfa.18008.1.S1_s_at	guanosine monophosphate reductase	GMPR	0.000130927	-2.01574
CfaAffx.24064.1.S1_at	actin, alpha 2, smooth muscle, aorta	ACTA2	0.000266235	-2.01635
CfaAffx.14990.1.S1_at	adenosine monophosphate deaminase 1 (isoform M)	AMPD1	0.000401071	-2.01677
Cfa.17046.1.S1_at	polycomb group ring finger 5	PCGF5	4.92017e-07	-2.01683
CfaAffx.17287.1.S1_s_at	TRAF interacting protein	TRAIP	2.38576e-05	-2.01688
Cfa.6212.1.A1_at	mitochondrial ribosomal protein S21	MRPS21	0.000129954	-2.01718
CfaAffx.2705.1.S1_s_at	similar to 40S ribosomal protein S10	LOC474877	4.43081e-06	-2.01754
CfaAffx.15977.1.S1_at	receptor-interacting serine-threonine kinase 4	RIPK4	2.03676e-07	-2.01828
CfaAffx.29260.1.S1_s_at	carnitine palmitoyltransferase II	CPT2	4.51259e-07	-2.01834
Cfa.11620.1.A1_s_at	cytoskeleton associated protein 2	CKAP2	1.13682e-07	-2.02009
CfaAffx.23279.1.S1_s_at	non-SMC condensin I complex, subunit D2	NCAPD2	4.75386e-05	-2.02026
CfaAffx.17458.1.S1_s_at	ubiquitin-like modifier activating enzyme 7	UBA7	0.000791172	-2.02035
Cfa.1284.2.S1_at	similar to Adapter protein CIKS (Connection to IKK and SAPK/JNK) (Nuclear factor	LOC475031	6.61861e-05	-2.02059
Cfa.1056.1.A2_at	CWC15 homolog (S. cerevisiae)	CWC15	5.58752e-05	-2.02113
CfaAffx.21025.1.S1_s_at	isocitrate dehydrogenase 1 (NADP+), soluble	IDH1	3.82185e-08	-2.02132
Cfa.14057.1.A1_s_at	acyl-CoA synthetase long-chain family member 3	ACSL3	1.13864e-07	-2.02143
CfaAffx.18871.1.S1_at	NIMA (never in mitosis gene a)-related kinase 2	NEK2	0.000982311	-2.02185
CfaAffx.2999.1.S1_at	serine/threonine kinase 38	STK38	1.05918e-06	-2.02199
CfaAffx.28430.1.S1_at	SH2 domain containing 3A	SH2D3A	3.87487e-07	-2.02266
CfaAffx.15956.1.S1_s_at	F-box protein 25	FBXO25	5.30495e-06	-2.02367
Cfa.11128.2.A1_s_at	splicing factor, arginine/serine-rich 7, 35kDa	SFRS7	8.97841e-07	-2.02392
Cfa.5954.1.A1_at	inner centromere protein antigens 135/155kDa	INCENP	1.65219e-05	-2.02428
Cfa.11720.1.A1_at	serine/threonine kinase 35	STK35	0.000664933	-2.02453
CfaAffx.8114.1.S1_s_at	kinesin family member 2C	KIF2C	3.4915e-05	-2.02466
Cfa.403.1.A1_at	aldehyde dehydrogenase 7 family, member A1	ALDH7A1	1.99198e-05	-2.02478
CfaAffx.12404.1.S1_s_at	sarcolemma associated protein	SLMAP	3.6813e-05	-2.02561
CfaAffx.10013.1.S1_s_at	acyl-CoA synthetase long-chain family member 3	ACSL3	8.56352e-07	-2.02683
CfaAffx.5863.1.S1_at	radical S-adenosyl methionine domain containing 2	RSAD2	0.000381697	-2.02685
Cfa.9136.1.A1_s_at	similar to protease, serine, 25 isoform 2	LOC475782	1.78013e-06	-2.02687
Cfa.17580.1.S1_s_at	Kruppel-like factor 6	KLF6	0.00055832	-2.02743
CfaAffx.21951.1.S1_x_at	eukaryotic translation elongation factor 1 alpha 1 /// similar to eukaryotic tran	EEF1A1 /// EEF1A2 /// LOC474658 /// LOC474859 /// LOC475210 /// LOC476083 /// LOC	3.10991e-05	-2.02809
Cfa.19571.1.S1_s_at	nucleolar and spindle associated protein 1	NUSAP1	0.000431919	-2.02818
Cfa.21590.1.S1_at	similar to Cytochrome b561 (Cytochrome b-561)	LOC610631	3.78522e-07	-2.02922
CfaAffx.10841.1.S1_s_at	high-mobility group box 1	HMGB1	1.55098e-06	-2.02957
Cfa.20064.1.S1_at	protein-L-isoaspartate (D-aspartate) O-methyltransferase domain containing 1	PCMTD1	3.10057e-07	-2.02977
CfaAffx.9322.1.S1_s_at	proteasomal ATPase-associated factor 1	PAAF1	8.70957e-07	-2.02987
CfaAffx.5595.1.S1_s_at	ubiquitin-conjugating enzyme E2, J1 (UBC6 homolog, yeast)	UBE2J1	2.2121e-05	-2.03012
CfaAffx.27288.1.S1_s_at	myosin XIX	MYO19	7.37016e-07	-2.03108
CfaAffx.1888.1.S1_s_at	solute carrier family 12 (sodium/potassium/chloride transporters), member 2	SLC12A2	0.000316247	-2.03163
CfaAffx.26425.1.S1_at	cyclin J-like	CCNJL	0.000173911	-2.03212
CfaAffx.18604.1.S1_s_at	threonyl-tRNA synthetase 2, mitochondrial (putative)	TARS2	1.8257e-06	-2.03261
Cfa.1706.1.A1_at	selenophosphate synthetase 2	SEPHS2	3.00956e-09	-2.0332
Cfa.13055.1.S1_at	nucleoporin 37kDa	NUP37	2.76543e-07	-2.03331
CfaAffx.17409.1.S1_at	serine/threonine kinase 38 like	STK38L	6.22395e-05	-2.03383
Cfa.93.1.S1_at	uncoupling protein 2 (mitochondrial, proton carrier)	UCP2	8.46707e-05	-2.03422
CfaAffx.21321.1.S1_at	similar to 3-oxo-5-beta-steroid 4-dehydrogenase (Delta(4)-3-ketosteroid 5-beta-re	LOC609092	1.15901e-06	-2.03461
Cfa.11929.1.A1_at	Bernardinelli-Seip congenital lipodystrophy 2 (seipin)	BSCL2	2.38774e-05	-2.03545
Cfa.15207.2.S1_s_at	similar to transmembrane protein 41B	LOC476845	1.53763e-05	-2.0355
CfaAffx.3728.1.S1_s_at	polymerase (RNA) I polypeptide C, 30kDa	POLR1C	2.01238e-08	-2.03601
Cfa.16462.1.S1_s_at	nudix (nucleoside diphosphate linked moiety X)-type motif 1	NUDT1	0.000328167	-2.03722
CfaAffx.6983.1.S1_at	laminin, alpha 4	LAMA4	2.73739e-05	-2.03993
Cfa.20950.1.S1_s_at	carnitine palmitoyltransferase II	CPT2	1.00056e-06	-2.0401
CfaAffx.21951.1.S1_s_at	eukaryotic translation elongation factor 1 alpha 1 /// similar to eukaryotic tran	EEF1A1 /// EEF1A2 /// LOC474658 /// LOC474859 /// LOC475210 /// LOC476083 /// LOC	1.48762e-05	-2.04047
Cfa.1509.1.A1_s_at	PRP4 pre-mRNA processing factor 4 homolog B (yeast)	PRPF4B	7.51217e-05	-2.04096
Cfa.8552.1.A1_s_at	origin recognition complex, subunit 1-like (yeast)	ORC1L	4.00508e-05	-2.0411
CfaAffx.7840.1.S1_s_at	coiled-coil domain containing 90B	CCDC90B	6.48317e-08	-2.04128
CfaAffx.8194.1.S1_s_at	asparagine-linked glycosylation 8 homolog (S. cerevisiae, alpha-1,3-glucosyltrans	ALG8	2.86914e-06	-2.04145
CfaAffx.21028.1.S1_x_at	zinc finger protein 85	ZNF85	0.00315261	-2.04179
CfaAffx.30239.1.S1_s_at	similar to receptor-interacting factor 1 isoform 1	LOC479906	1.63647e-06	-2.04309
Cfa.18409.1.S1_s_at	protein-L-isoaspartate (D-aspartate) O-methyltransferase domain containing 1	PCMTD1	3.17329e-05	-2.04315
Cfa.16981.1.S1_s_at	ubiquitin carboxyl-terminal esterase L3 (ubiquitin thiolesterase)	UCHL3	2.61572e-05	-2.0434
Cfa.15826.1.S1_s_at	baculoviral IAP repeat-containing 5 /// baculoviral IAP repeat-containing 5 (surv	BIRC5	0.000201481	-2.04385
CfaAffx.3815.1.S1_at	mitochondrial ribosomal protein S18A	MRPS18A	5.12188e-05	-2.04536
Cfa.12018.1.A1_at	glycerol kinase	GK	7.03528e-05	-2.04578
CfaAffx.11587.1.S1_at	ELOVL family member 7, elongation of long chain fatty acids (yeast)	ELOVL7	2.47833e-05	-2.04624
CfaAffx.1156.1.S1_at	interleukin 23, alpha subunit p19	IL23A	0.00014673	-2.04654
Cfa.3414.1.A1_at	v-myb myeloblastosis viral oncogene homolog (avian)-like 2	MYBL2	5.63147e-05	-2.04665
Cfa.10916.1.A1_s_at	SEC14-like 2 (S. cerevisiae)	SEC14L2	4.78986e-07	-2.04674
CfaAffx.21714.1.S1_s_at	Fanconi anemia, complementation group M	FANCM	0.0015308	-2.04695
Cfa.43.1.A1_at	mediator complex subunit 17	MED17	5.27388e-05	-2.04839
CfaAffx.19196.1.S1_s_at	prune homolog (Drosophila)	PRUNE	4.15139e-06	-2.04917
CfaAffx.17915.1.S1_at	similar to specifically androgen-regulated protein	LOC609248	2.68596e-05	-2.05068
CfaAffx.12524.1.S1_s_at	huntingtin interacting protein 1 related	HIP1R	0.000189429	-2.05088
CfaAffx.8303.1.S1_s_at	villin-like	VILL	5.52625e-05	-2.05132
Cfa.21552.1.S1_s_at	protein phosphatase 1G (formerly 2C), magnesium-dependent, gamma isoform	PPM1G	3.51349e-07	-2.05173
Cfa.2611.1.A1_at	coiled-coil domain containing 89	CCDC89	0.000329037	-2.05175
Cfa.4845.1.A1_at	thrombospondin, type I, domain containing 1	THSD1	6.13268e-06	-2.0518
Cfa.8624.1.A1_at	hypothetical protein LOC610012	LOC610012	7.33289e-05	-2.05227
Cfa.21063.1.S1_at	similar to Protein C21orf45	LOC609701	0.000398095	-2.05258
Cfa.16245.1.S1_at	cyclin B3	CCNB3	3.70178e-06	-2.05327
CfaAffx.7576.1.S1_at	wingless-type MMTV integration site family, member 7A	WNT7A	5.01035e-06	-2.05346
CfaAffx.4386.1.S1_s_at	chloride intracellular channel 1 /// similar to Chloride intracellular channel pr	CLIC1 /// LOC474947	6.92516e-06	-2.05413
CfaAffx.22542.1.S1_s_at	thioredoxin domain containing 1	TXNDC1	6.20941e-08	-2.05441
CfaAffx.13794.1.S1_at	methylenetetrahydrofolate dehydrogenase (NADP+ dependent) 2, methenyltetrahydrofo	MTHFD2	9.11905e-05	-2.05468
CfaAffx.18433.1.S1_at	SPC25, NDC80 kinetochore complex component, homolog (S. cerevisiae)	SPC25	0.000856039	-2.05579
Cfa.19425.1.S1_s_at	ClpB caseinolytic peptidase B homolog (E. coli)	CLPB	7.79122e-06	-2.05594
CfaAffx.8402.1.S1_s_at	peroxisome proliferator-activated receptor gamma	PPARG	2.09529e-07	-2.05737
CfaAffx.25060.1.S1_at	membrane protein, palmitoylated 5 (MAGUK p55 subfamily member 5)	MPP5	3.29717e-06	-2.0576
CfaAffx.19822.1.S1_s_at	mucin 20, cell surface associated	MUC20	1.29397e-05	-2.05789
Cfa.6999.1.S1_at	non-SMC condensin I complex, subunit D2	NCAPD2	2.71483e-05	-2.05805
CfaAffx.16935.1.S1_at	thyroid hormone receptor interactor 13	TRIP13	1.03386e-05	-2.05881
CfaAffx.1523.1.S1_at	mediator complex subunit 23	MED23	1.62621e-05	-2.05978
Cfa.13817.1.A1_at	death inducer-obliterator 1	DIDO1	2.38986e-05	-2.06013
CfaAffx.10831.1.S1_at	mitochondrial ribosomal protein L17	MRPL17	1.09253e-06	-2.0604
Cfa.4853.1.A1_at	Transcribed locus, strongly similar to XP_001086554.1 FERM domain containing 4B	---	7.01239e-05	-2.06042
CfaAffx.7630.1.S1_at	abhydrolase domain containing 5	ABHD5	2.45133e-05	-2.06167
CfaAffx.17964.1.S1_s_at	actin binding LIM protein 1	ABLIM1	0.0010652	-2.062
CfaAffx.12490.1.S1_at	bridging integrator 2	BIN2	0.000151449	-2.06298
Cfa.18545.1.S1_s_at	similar to CG6542-PA, isoform A	LOC484668	1.29469e-06	-2.06326
Cfa.7483.1.A1_at	protein phosphatase 2, regulatory subunit B', delta isoform	PPP2R5D	1.00533e-06	-2.06432
CfaAffx.13080.1.S1_s_at	homeobox containing 1	HMBOX1	4.45796e-06	-2.06445
CfaAffx.23121.1.S1_at	MAP/microtubule affinity-regulating kinase 2	MARK2	3.11423e-06	-2.06465
CfaAffx.1363.1.S1_at	PERP, TP53 apoptosis effector	PERP	1.73364e-06	-2.06548
Cfa.20237.1.S1_at	component of oligomeric golgi complex 6	COG6	3.36677e-07	-2.066
CfaAffx.12087.1.S1_s_at	vacuolar protein sorting 24 homolog (S. cerevisiae)	VPS24	1.01112e-07	-2.06605
Cfa.15224.1.S1_at	malic enzyme 1, NADP(+)-dependent, cytosolic	ME1	4.59169e-05	-2.06713
CfaAffx.24935.1.S1_at	structural maintenance of chromosomes 1A	SMC1A	9.13185e-06	-2.06732
Cfa.3935.1.A1_at	kelch domain containing 3	KLHDC3	4.72664e-06	-2.06804
Cfa.13662.1.A1_at	ankyrin repeat and SOCS box-containing 9	ASB9	0.0067639	-2.06863
Cfa.19764.1.S1_at	ankyrin repeat domain 28	ANKRD28	5.45917e-05	-2.06903
CfaAffx.1462.1.S1_s_at	RAB32, member RAS oncogene family	RAB32	9.99856e-06	-2.06909
Cfa.5139.1.A1_s_at	follistatin	FST	0.000159791	-2.07036
CfaAffx.13537.1.S1_s_at	matrix metallopeptidase 15 (membrane-inserted)	MMP15	0.00019846	-2.07038
CfaAffx.15317.1.S1_at	vang-like 1 (van gogh, Drosophila)	VANGL1	3.62239e-06	-2.07132
Cfa.3592.2.S1_at	retinitis pigmentosa GTPase regulator	RPGR	0.000331333	-2.07231
Cfa.15679.1.A1_at	peptidase M20 domain containing 1	PM20D1	2.74118e-05	-2.07309
CfaAffx.14362.1.S1_at	ADAM metallopeptidase domain 28	ADAM28	0.00015851	-2.07329
CfaAffx.3926.1.S1_s_at	suppressor of Ty 3 homolog (S. cerevisiae)	SUPT3H	4.25163e-06	-2.07416
Cfa.20057.1.S1_s_at	kinesin family member 18A	KIF18A	8.20245e-05	-2.07516
Cfa.3348.1.A1_s_at	ubiquitin-like modifier activating enzyme 7	UBA7	2.26513e-05	-2.07612
Cfa.11325.1.S1_at	similar to Mitochondrial import inner membrane translocase subunit TIM9 B (Fractu	LOC610986	9.60602e-06	-2.07621
Cfa.18019.1.S1_at	coiled-coil domain containing 34	CCDC34	1.20519e-05	-2.078
CfaAffx.1247.1.S1_s_at	vanin 1	VNN1	0.000270551	-2.07865
CfaAffx.10470.1.S1_at	potassium channel tetramerisation domain containing 16	KCTD16	9.52609e-05	-2.07934
Cfa.19596.1.S1_s_at	glycerol kinase	GK	8.21866e-05	-2.07975
Cfa.10754.1.S1_at	hematological and neurological expressed 1	HN1	5.17394e-06	-2.08021
Cfa.11380.1.A1_at	dolichol kinase	DOLK	8.37318e-05	-2.08029
CfaAffx.1552.1.S1_at	guanine nucleotide binding protein-like 1	GNL1	1.60142e-06	-2.0805
CfaAffx.30997.1.S1_at	spermatid perinuclear RNA binding protein	STRBP	1.1414e-06	-2.08063
Cfa.18505.1.S1_at	BSD domain containing 1	BSDC1	4.29079e-07	-2.08103
Cfa.10500.1.S1_at	TAF11 RNA polymerase II, TATA box binding protein (TBP)-associated factor, 28kDa	TAF11	1.52906e-06	-2.08126
CfaAffx.2071.1.S1_at	palmitoyl-protein thioesterase 2	PPT2	5.23656e-06	-2.08236
CfaAffx.25385.1.S1_s_at	selenophosphate synthetase 2	SEPHS2	4.19069e-08	-2.0824
Cfa.18745.1.S1_s_at	N-acetylglucosamine kinase	NAGK	2.08565e-07	-2.08307
Cfa.11081.1.S1_at	tubulin, beta /// similar to tubulin, beta 5	LOC607735 /// TUBB	1.43954e-05	-2.08345
CfaAffx.12212.1.S1_at	adenosine monophosphate deaminase (isoform E)	AMPD3	4.3021e-06	-2.08452
Cfa.3784.1.S1_s_at	colony stimulating factor 2 (granulocyte-macrophage)	CSF2	3.83656e-06	-2.08487
Cfa.20401.1.S1_s_at	RAB6A, member RAS oncogene family	RAB6A	2.89718e-05	-2.0849
Cfa.21045.1.S1_s_at	thymopoietin	TMPO	2.43159e-06	-2.08587
Cfa.2309.1.A1_at	asparagine-linked glycosylation 8 homolog (S. cerevisiae, alpha-1,3-glucosyltrans	ALG8	1.65895e-06	-2.086
CfaAffx.7079.1.S1_at	proteasome (prosome, macropain) subunit, beta type, 1	PSMB1	3.40646e-08	-2.08692
CfaAffx.602.1.S1_at	zinc finger protein 132	ZNF132	0.000369297	-2.08734
Cfa.21474.1.S1_s_at	WD repeat domain 46	WDR46	5.70994e-06	-2.08783
CfaAffx.10937.1.S1_at	solute carrier family 7 (cationic amino acid transporter, y+ system), member 1	SLC7A1	5.78591e-05	-2.08796
CfaAffx.1888.1.S1_at	solute carrier family 12 (sodium/potassium/chloride transporters), member 2	SLC12A2	6.03683e-05	-2.08853
CfaAffx.11798.1.S1_s_at	crystallin, lambda 1	CRYL1	1.15142e-06	-2.08928
Cfa.17805.1.S1_s_at	nicotinate phosphoribosyltransferase domain containing 1	NAPRT1	1.52264e-05	-2.08998
CfaAffx.2894.1.S1_at	tissue specific transplantation antigen P35B	TSTA3	1.04437e-07	-2.09023
Cfa.19775.1.S1_at	similar to CG11737-PA	LOC607444	1.76803e-05	-2.09051
Cfa.13270.1.S1_at	chromatin licensing and DNA replication factor 1	CDT1	0.000124381	-2.09069
CfaAffx.17875.1.S1_at	branched chain aminotransferase 1, cytosolic	BCAT1	2.619e-06	-2.09329
CfaAffx.13089.1.S1_s_at	ubiquitin specific peptidase 25	USP25	4.23215e-06	-2.09366
Cfa.17113.1.S1_at	scavenger receptor class B, member 1	SCARB1	3.25681e-08	-2.09467
Cfa.21183.1.S1_s_at	2',5'-oligoadenylate synthetase 1, 40/46kDa	OAS1	0.00120551	-2.09633
Cfa.21357.1.S1_s_at	synaptotagmin binding, cytoplasmic RNA interacting protein	SYNCRIP	2.55398e-06	-2.09652
CfaAffx.3318.1.S1_at	hypothetical protein LOC609079	LOC609079	1.9546e-06	-2.10035
Cfa.10584.2.S1_s_at	sarcolemma associated protein	SLMAP	1.71732e-05	-2.10225
CfaAffx.14735.1.S1_at	v-myb myeloblastosis viral oncogene homolog (avian)-like 2	MYBL2	1.31019e-05	-2.10291
Cfa.2951.1.A1_at	zinc finger, FYVE domain containing 19	ZFYVE19	3.9845e-07	-2.10307
CfaAffx.10761.1.S1_s_at	zinc finger protein 268	ZNF268	0.000166872	-2.10437
Cfa.20237.1.S1_s_at	component of oligomeric golgi complex 6	COG6	6.31345e-09	-2.10476
CfaAffx.2936.1.S1_s_at	SFRS protein kinase 1	SRPK1	2.43151e-06	-2.10571
Cfa.2366.1.A1_at	ankyrin 3, node of Ranvier (ankyrin G)	ANK3	0.00586109	-2.10586
Cfa.7355.1.A1_at	RAB32, member RAS oncogene family	RAB32	2.45716e-06	-2.10609
Cfa.814.1.A1_at	phosphoribosyl pyrophosphate synthetase-associated protein 2	PRPSAP2	1.54169e-06	-2.10675
CfaAffx.11225.1.S1_at	similar to growth arrest-specific 2 like 3	LOC482624	0.000295968	-2.10752
Cfa.17115.1.S1_s_at	coronin, actin binding protein, 1A	CORO1A	0.00010831	-2.1081
Cfa.3232.1.A1_at	nucleoside phosphorylase	NP	1.04022e-06	-2.10913
CfaAffx.16579.1.S1_at	hyaluronoglucosaminidase 1	HYAL1	3.44588e-06	-2.10939
CfaAffx.4990.1.S1_s_at	cell division cycle associated 7-like	CDCA7L	2.35444e-06	-2.10944
CfaAffx.29251.1.S1_at	rogdi homolog (Drosophila)	ROGDI	3.7735e-05	-2.11023
Cfa.3572.1.S1_s_at	malic enzyme 1, NADP(+)-dependent, cytosolic	ME1	4.49519e-06	-2.11054
CfaAffx.24036.1.S1_at	myosin VC	MYO5C	8.27008e-05	-2.11066
CfaAffx.3274.1.S1_s_at	nuclear transcription factor Y, alpha	NFYA	2.57627e-05	-2.11117
Cfa.6911.1.A1_at	hypothetical LOC475030	LOC475030	0.000211527	-2.11118
Cfa.10524.1.A1_at	similar to p90 autoantigen	LOC478554	0.000539196	-2.11133
CfaAffx.11016.1.S1_at	PAN3 polyA specific ribonuclease subunit homolog (S. cerevisiae)	PAN3	2.23411e-05	-2.11181
Cfa.19731.2.A1_at	threonyl-tRNA synthetase 2, mitochondrial (putative)	TARS2	7.83765e-09	-2.11195
CfaAffx.23551.1.S1_at	bone marrow stromal cell antigen 1	BST1	2.2247e-05	-2.11203
CfaAffx.25251.1.S1_at	zinc finger protein 36, C3H type-like 1	ZFP36L1	0.000458334	-2.11222
CfaAffx.10686.1.S1_s_at	similar to Hypothetical zinc finger protein KIAA1559	LOC484560	0.0001745	-2.11272
CfaAffx.12501.1.S1_at	chromatin modifying protein 2B	CHMP2B	0.000150205	-2.11341
CfaAffx.1636.1.S1_s_at	discoidin domain receptor family, member 1	DDR1	1.37544e-05	-2.1167
CfaAffx.30704.1.S1_s_at	solute carrier family 27 (fatty acid transporter), member 4	SLC27A4	3.25107e-05	-2.11868
CfaAffx.6808.1.S1_at	general transcription factor IIIC, polypeptide 6, alpha 35kDa	GTF3C6	9.23533e-07	-2.1199
Cfa.19042.1.S1_at	proteasome (prosome, macropain) subunit, beta type, 10	PSMB10	0.000254909	-2.12069
CfaAffx.10255.1.S1_at	suppressor of cytokine signaling 2	SOCS2	6.01846e-06	-2.12112
CfaAffx.15498.1.S1_at	EH-domain containing 4	EHD4	3.20055e-06	-2.12152
CfaAffx.21443.1.S1_at	receptor (chemosensory) transporter protein 4	RTP4	0.0113187	-2.12269
CfaAffx.4201.1.S1_s_at	TBC1 domain family, member 8 (with GRAM domain)	TBC1D8	2.33797e-05	-2.12417
CfaAffx.3948.1.S1_at	ectonucleotide pyrophosphatase/phosphodiesterase 5 (putative function)	ENPP5	1.40182e-06	-2.12464
Cfa.1915.1.S1_a_at	chromatin modifying protein 4A	CHMP4A	1.03609e-07	-2.12465
CfaAffx.25763.1.S1_at	protease, serine, 8	PRSS8	1.06747e-05	-2.12658
CfaAffx.26925.1.S1_s_at	centromere protein I	CENPI	0.000121443	-2.12672
CfaAffx.5390.1.S1_s_at	similar to NADPH cytochrome B5 oxidoreductase	LOC474982	1.883e-06	-2.12738
CfaAffx.1311.1.S1_at	methionyl-tRNA synthetase	MARS	3.75439e-07	-2.12738
CfaAffx.17445.1.S1_s_at	similar to Fatty acid-binding protein, adipocyte (AFABP) (Adipocyte lipid-binding	LOC486632 /// LOC491723 /// LOC608476	4.09916e-05	-2.12765
Cfa.2291.1.A1_at	coiled-coil domain containing 34	CCDC34	4.09827e-06	-2.12825
CfaAffx.12234.1.S1_s_at	Pentatricopeptide repeat domain 3	PTCD3	2.97007e-06	-2.12837
Cfa.16786.1.S1_at	Ras-related GTP binding D	RRAGD	1.54612e-06	-2.12944
CfaAffx.14101.1.S1_s_at	BUB1 budding uninhibited by benzimidazoles 1 homolog beta (yeast)	BUB1B	0.000173357	-2.13124
CfaAffx.5093.1.S1_at	similar to serine protease Desc4	LOC611685	5.18793e-05	-2.13239
CfaAffx.23642.1.S1_s_at	GTP binding protein 3 (mitochondrial)	GTPBP3	3.68628e-07	-2.13257
CfaAffx.16536.1.S1_s_at	BSD domain containing 1	BSDC1	1.56421e-07	-2.13278
CfaAffx.5890.1.S1_x_at	similar to eukaryotic translation elongation factor 1 alpha 1	LOC610059	9.72044e-05	-2.13298
CfaAffx.12197.1.S1_at	similar to chr3 synaptotagmin	LOC485686	3.48567e-05	-2.13378
Cfa.7519.1.A1_at	bridging integrator 2	BIN2	8.48157e-05	-2.13448
CfaAffx.5317.1.S1_at	deoxycytidine kinase	DCK	9.48644e-07	-2.13492
Cfa.1632.1.S1_at	acidic (leucine-rich) nuclear phosphoprotein 32 family, member E	ANP32E	8.33918e-07	-2.1355
Cfa.2025.1.A1_at	activating signal cointegrator 1 complex subunit 3	ASCC3	2.17548e-05	-2.1372
CfaAffx.26682.1.S1_at	RAB3D, member RAS oncogene family	RAB3D	5.96423e-08	-2.13779
Cfa.4402.1.A1_at	hypothetical protein LOC609079	LOC609079	8.47003e-07	-2.13846
CfaAffx.23135.1.S1_s_at	discs, large homolog 7 (Drosophila)	DLG7	0.000110939	-2.14104
Cfa.6911.1.A1_s_at	hypothetical LOC475030	LOC475030	0.000409798	-2.14116
CfaAffx.10779.1.S1_at	similar to Interferon regulatory factor 7 (IRF-7)	LOC483406	0.00268609	-2.14161
CfaAffx.10413.1.S1_s_at	splicing factor, arginine/serine-rich 7, 35kDa	SFRS7	1.4258e-06	-2.14277
Cfa.3039.1.A1_at	ATPase, Na+/K+ transporting, alpha 1 polypeptide	ATP1A1	6.09255e-07	-2.1434
CfaAffx.13535.1.S1_s_at	Meis homeobox 2	MEIS2	4.83538e-06	-2.14364
CfaAffx.16497.1.S1_s_at	proprotein convertase subtilisin/kexin type 6	PCSK6	4.8536e-05	-2.14393
CfaAffx.1681.1.S1_at	coiled-coil alpha-helical rod protein 1	CCHCR1	7.77158e-06	-2.14403
CfaAffx.12231.1.S1_at	Pentatricopeptide repeat domain 3	PTCD3	1.38137e-07	-2.14577
Cfa.11862.1.A1_at	SLIT-ROBO Rho GTPase activating protein 2	SRGAP2	5.54095e-05	-2.14711
Cfa.20160.1.S1_at	Fanconi anemia, complementation group D2	FANCD2	5.22638e-06	-2.14799
Cfa.17691.1.S1_at	cysteine and histidine-rich domain (CHORD)-containing 1	CHORDC1	4.72601e-07	-2.14949
CfaAffx.9333.1.S1_s_at	RAB6A, member RAS oncogene family	RAB6A	8.26155e-07	-2.1514
Cfa.102.1.S1_s_at	lysophospholipase 3 (lysosomal phospholipase A2)	LYPLA3	8.49625e-07	-2.15273
CfaAffx.15034.1.S1_s_at	RIO kinase 1 (yeast)	RIOK1	2.69756e-05	-2.15364
Cfa.18852.1.S1_s_at	ribosomal protein L7-like 1	RPL7L1	2.00885e-05	-2.15479
Cfa.19742.1.S1_at	bone marrow stromal cell antigen 1	BST1	1.11182e-05	-2.15605
CfaAffx.7850.1.S1_at	N-acetyltransferase 9	NAT9	6.30083e-06	-2.15668
Cfa.20762.1.S1_s_at	twinfilin, actin-binding protein, homolog 1 (Drosophila)	TWF1	2.84874e-06	-2.15767
CfaAffx.7148.1.S1_at	ankyrin repeat domain 49	ANKRD49	1.30809e-08	-2.15786
Cfa.11085.1.A1_at	regulator of G-protein signaling 2, 24kDa	RGS2	2.25515e-11	-2.15793
Cfa.465.2.S1_s_at	integrin-linked kinase	ILK	3.94675e-07	-2.16124
CfaAffx.3318.1.S1_x_at	hypothetical protein LOC609079	LOC609079	1.68438e-06	-2.16184
Cfa.15097.1.A1_s_at	anaphase promoting complex subunit 1	ANAPC1	3.35881e-06	-2.16324
CfaAffx.1462.1.S1_at	RAB32, member RAS oncogene family	RAB32	1.12501e-05	-2.16362
Cfa.859.1.S1_at	coiled-coil domain containing 90B	CCDC90B	9.21174e-09	-2.164
Cfa.17814.1.S1_at	similar to tropomyosin 1 (alpha)	LOC609879	8.28438e-05	-2.16437
Cfa.1401.1.S1_at	phosphatidylinositol binding clathrin assembly protein	PICALM	6.55432e-06	-2.16444
CfaAffx.3495.1.S1_at	ribosomal protein L7-like 1	RPL7L1	7.49455e-07	-2.16577
CfaAffx.26239.1.S1_at	excision repair cross-complementing rodent repair deficiency, complementation gro	ERCC6L	6.37081e-05	-2.16777
CfaAffx.10167.1.S1_at	exosome component 8	EXOSC8	2.41857e-06	-2.16924
Cfa.15418.1.A1_s_at	carbonyl reductase 4	CBR4	4.17011e-05	-2.17027
Cfa.5613.1.A1_at	mitochondrial ribosomal protein S18B	MRPS18B	5.68142e-07	-2.17042
CfaAffx.3127.1.S1_at	BTB (POZ) domain containing 9	BTBD9	4.38904e-06	-2.17068
CfaAffx.9062.1.S1_s_at	nucleoside phosphorylase	NP	1.04847e-07	-2.17151
CfaAffx.6493.1.S1_s_at	microsomal glutathione S-transferase 2	MGST2	3.01576e-06	-2.17491
CfaAffx.19544.1.S1_s_at	similar to PHD finger protein 7 (predicted)	LOC490639	1.99576e-06	-2.17497
CfaAffx.7555.1.S1_at	similar to zinc finger protein ZFP isoform 1	LOC608197	1.10407e-06	-2.17556
CfaAffx.15585.1.S1_s_at	zinc finger protein 33A	ZNF33A	0.00062899	-2.17664
CfaAffx.30312.1.S1_s_at	spire homolog 2 (Drosophila)	SPIRE2	4.07783e-06	-2.17685
Cfa.825.1.S2_at	solute carrier family 2 (facilitated glucose transporter), member 3	SLC2A3	4.87342e-05	-2.17743
CfaAffx.30928.1.S1_at	MARVEL domain containing 3	MARVELD3	2.27622e-09	-2.17747
CfaAffx.31155.1.S1_s_at	centromere protein T	CENPT	1.07667e-05	-2.17774
CfaAffx.3333.1.S1_s_at	bystin-like	BYSL	3.1858e-06	-2.18149
Cfa.3002.1.S1_at	thioredoxin domain containing 1	TXNDC1	1.21299e-07	-2.18306
CfaAffx.24988.1.S1_at	similar to EF hand domain containing 2	LOC607254	1.61055e-05	-2.1838
CfaAffx.9959.1.S1_at	component of oligomeric golgi complex 6	COG6	9.51561e-08	-2.18385
CfaAffx.1884.1.S1_at	sialidase 1 (lysosomal sialidase)	NEU1	3.05516e-07	-2.18458
Cfa.4872.1.A1_s_at	PERP, TP53 apoptosis effector	PERP	7.07317e-07	-2.18529
Cfa.19428.1.S1_at	membrane protein, palmitoylated 5 (MAGUK p55 subfamily member 5)	MPP5	1.75253e-06	-2.18541
CfaAffx.25028.1.S1_at	similar to Transmembrane protein 51	LOC607267	0.0001129	-2.18643
Cfa.7752.1.A1_s_at	euchromatic histone-lysine N-methyltransferase 2	EHMT2	5.7847e-05	-2.18894
Cfa.168.1.S1_at	basic helix-loop-helix domain containing, class B, 3	BHLHB3	2.17575e-05	-2.19067
Cfa.12775.1.A1_s_at	ubiquitin protein ligase E3 component n-recognin 2	UBR2	3.94914e-06	-2.19153
Cfa.21047.1.S1_s_at	sterol-C5-desaturase (ERG3 delta-5-desaturase homolog, S. cerevisiae)-like	SC5DL	1.07736e-07	-2.19211
CfaAffx.7884.1.S1_at	similar to Poliovirus receptor related protein 2 precursor (Herpes virus entry me	LOC611060	9.04618e-06	-2.1923
CfaAffx.5870.1.S1_at	similar to CG12756-PA	LOC475331	1.18714e-05	-2.19537
CfaAffx.4554.1.S1_at	zinc finger protein 451	ZNF451	1.03943e-05	-2.19549
Cfa.12422.1.A1_at	microsomal glutathione S-transferase 2	MGST2	1.57782e-05	-2.19643
CfaAffx.12751.1.S1_s_at	nei like 2 (E. coli)	NEIL2	4.03484e-05	-2.19681
CfaAffx.19669.1.S1_at	solute carrier organic anion transporter family, member 4A1	SLCO4A1	1.28194e-06	-2.19723
CfaAffx.17277.1.S1_at	shugoshin-like 2 (S. pombe)	SGOL2	2.01807e-06	-2.19748
CfaAffx.28943.1.S1_at	vestigial like 1 (Drosophila)	VGLL1	3.11767e-05	-2.19843
CfaAffx.8852.1.S1_at	transmembrane channel-like 6	TMC6	1.58315e-07	-2.19851
CfaAffx.8071.1.S1_at	minichromosome maintenance complex component 10	MCM10	6.48476e-06	-2.19857
CfaAffx.9177.1.S1_s_at	similar to CG9804-PA	LOC485196	3.89657e-08	-2.19867
CfaAffx.1666.1.S1_at	surfactant associated protein G	SFTPG	5.42993e-05	-2.19901
CfaAffx.20598.1.S1_at	bromodomain adjacent to zinc finger domain, 1A	BAZ1A	4.73957e-06	-2.1992
CfaAffx.15372.1.S1_s_at	ATPase, Na+/K+ transporting, alpha 1 polypeptide	ATP1A1	7.71426e-07	-2.20003
Cfa.465.1.S1_s_at	integrin-linked kinase	ILK	1.31298e-06	-2.20041
CfaAffx.18339.1.S1_at	sterol-C5-desaturase (ERG3 delta-5-desaturase homolog, S. cerevisiae)-like	SC5DL	2.75241e-07	-2.20094
CfaAffx.9776.1.S1_at	nucleoporin 98kDa	NUP98	2.82803e-06	-2.20333
CfaAffx.13794.1.S1_s_at	methylenetetrahydrofolate dehydrogenase (NADP+ dependent) 2, methenyltetrahydrofo	MTHFD2	1.6939e-08	-2.20572
Cfa.10445.1.A1_at	SET domain containing 6	SETD6	3.53621e-07	-2.20658
CfaAffx.25113.1.S1_at	pleckstrin 2	PLEK2	6.40009e-07	-2.20759
CfaAffx.20387.1.S1_s_at	UDP-galactose-4-epimerase	GALE	4.26758e-06	-2.20829
CfaAffx.1341.1.S1_at	mitogen-activated protein kinase kinase kinase 5	MAP3K5	0.000235688	-2.20841
CfaAffx.1825.1.S1_s_at	HLA-B associated transcript 4	BAT4	2.38398e-06	-2.20857
CfaAffx.1628.1.S1_s_at	tubulin, beta	TUBB	2.32785e-05	-2.20901
Cfa.17805.1.S1_at	nicotinate phosphoribosyltransferase domain containing 1	NAPRT1	9.29785e-07	-2.20914
Cfa.2621.1.S1_at	UEV and lactate/malate dehyrogenase domains	UEVLD	0.000286353	-2.20937
Cfa.13280.2.S1_s_at	breast cancer anti-estrogen resistance 1	BCAR1	4.12884e-05	-2.20999
CfaAffx.2790.1.S1_s_at	early growth response 1	EGR1	5.91798e-06	-2.21019
CfaAffx.27660.1.S1_at	desmoglein 2	DSG2	0.000599784	-2.21097
Cfa.15498.1.A1_s_at	bromodomain adjacent to zinc finger domain, 1A	BAZ1A	0.000293012	-2.21172
CfaAffx.6541.1.S1_s_at	glutaminyl-tRNA synthase (glutamine-hydrolyzing)-like 1	QRSL1	7.46732e-08	-2.2123
CfaAffx.9272.1.S1_s_at	RAD18 homolog (S. cerevisiae)	RAD18	1.89452e-06	-2.21268
CfaAffx.13263.1.S1_at	Rac GTPase activating protein 1	RACGAP1	2.23529e-05	-2.21324
CfaAffx.12801.1.S1_at	B-cell CLL/lymphoma 7A	BCL7A	3.54418e-05	-2.21437
Cfa.14000.1.A1_s_at	annexin A9	ANXA9	5.43709e-05	-2.21634
Cfa.20568.1.S1_at	sortilin-related receptor, L(DLR class) A repeats-containing	SORL1	0.000385627	-2.21694
CfaAffx.13684.1.S1_s_at	transketolase (Wernicke-Korsakoff syndrome)	TKT	3.32962e-08	-2.21695
CfaAffx.26216.1.S1_s_at	similar to apolipoprotein B48 receptor	LOC489950	1.05847e-05	-2.21726
Cfa.3626.1.A1_s_at	fibroblast growth factor receptor 2 (bacteria-expressed kinase, keratinocyte grow	FGFR2	7.41041e-06	-2.21727
Cfa.15225.1.S1_a_at	carnitine palmitoyltransferase II	CPT2	1.80576e-06	-2.21728
CfaAffx.24500.1.S1_s_at	fatty acid desaturase 1 /// similar to fatty acid desaturase 1	FADS1 /// LOC612278	3.14189e-06	-2.21756
Cfa.11065.1.A1_at	ankyrin repeat and sterile alpha motif domain containing 1B	ANKS1B	7.99891e-05	-2.21818
Cfa.17582.1.S1_at	RAS guanyl releasing protein 2 (calcium and DAG-regulated)	RASGRP2	5.61454e-05	-2.21877
Cfa.11970.1.A1_s_at	serine/threonine kinase 4	STK4	6.7677e-05	-2.21994
CfaAffx.24933.1.S1_at	ubiquitin specific peptidase 18	USP18	0.00147836	-2.22059
CfaAffx.19781.1.S1_at	RALBP1 associated Eps domain containing 2	REPS2	0.000338982	-2.22106
CfaAffx.4763.1.S1_at	similar to CG32333-PA, isoform A	LOC474960	0.000223674	-2.22134
Cfa.9091.1.A1_at	ankyrin repeat domain 44	ANKRD44	3.16735e-05	-2.22175
Cfa.15097.1.A1_at	anaphase promoting complex subunit 1	ANAPC1	9.8004e-06	-2.22202
CfaAffx.15928.1.S1_s_at	coiled-coil domain containing 34	CCDC34	2.33072e-06	-2.22257
Cfa.20253.1.S1_at	serine/threonine kinase 38 like	STK38L	1.64556e-05	-2.22317
CfaAffx.16480.1.S1_at	leucine rich repeat containing 16	LRRC16	3.5896e-06	-2.22404
CfaAffx.15168.1.S1_at	protein phosphatase 1, regulatory (inhibitor) subunit 15B	PPP1R15B	4.59331e-06	-2.22411
CfaAffx.11699.1.S1_s_at	M-phase phosphoprotein 1	MPHOSPH1	1.01058e-06	-2.2248
Cfa.17430.1.S1_s_at	basal cell adhesion molecule (Lutheran blood group)	BCAM	7.25189e-06	-2.22535
Cfa.19949.1.S1_at	spermatid perinuclear RNA binding protein	STRBP	0.000460943	-2.22584
Cfa.5003.1.A1_at	ribosomal protein S10	RPS10	0.000139132	-2.22602
CfaAffx.12482.1.S1_at	catenin (cadherin-associated protein), delta 1	CTNND1	1.56536e-07	-2.22614
CfaAffx.7248.1.S1_at	similar to CG9119-PA	LOC607137	0.000347592	-2.22673
CfaAffx.21849.1.S1_s_at	CDC42 binding protein kinase gamma (DMPK-like)	CDC42BPG	2.24292e-06	-2.22691
CfaAffx.27241.1.S1_s_at	vaccinia related kinase 1	VRK1	3.51929e-06	-2.22785
CfaAffx.15960.1.S1_s_at	lin-7 homolog C (C. elegans)	LIN7C	5.75345e-05	-2.23061
CfaAffx.10860.1.S1_s_at	UDP-N-acetyl-alpha-D-galactosamine:polypeptide N-acetylgalactosaminyltransferase	GALNT7	1.4425e-05	-2.23172
Cfa.12171.1.A1_at	Pentatricopeptide repeat domain 3	PTCD3	3.76521e-08	-2.23186
Cfa.9600.1.A1_at	carbonic anhydrase XIV	CA14	0.000300565	-2.23251
CfaAffx.3533.1.S1_at	male-enhanced antigen 1	MEA1	2.02714e-07	-2.23314
Cfa.292.1.A1_at	Transcribed locus, weakly similar to NP_065703.1 finger protein 286 [Homo sapien	---	8.24851e-06	-2.23357
CfaAffx.11615.1.S1_s_at	chromodomain helicase DNA binding protein 7	CHD7	4.15427e-06	-2.23357
CfaAffx.26498.1.S1_s_at	acid phosphatase 5, tartrate resistant	ACP5	3.93206e-05	-2.23363
CfaAffx.14175.1.S1_at	annexin A10	ANXA10	7.51556e-05	-2.23377
Cfa.21169.1.S1_s_at	coiled-coil domain containing 109A	CCDC109A	2.72129e-05	-2.23394
CfaAffx.27191.1.S1_s_at	armadillo repeat containing, X-linked 5	ARMCX5	2.66222e-06	-2.23497
Cfa.10674.1.A1_at	hedgehog acyltransferase	HHAT	4.24024e-05	-2.23642
CfaAffx.16243.1.S1_s_at	polycomb group ring finger 6	PCGF6	3.43479e-06	-2.2386
Cfa.19340.1.S1_s_at	exosome component 8	EXOSC8	3.60503e-07	-2.23959
CfaAffx.10259.1.S1_at	CASP2 and RIPK1 domain containing adaptor with death domain	CRADD	1.66641e-05	-2.24107
Cfa.574.1.A1_at	epoxide hydrolase 2, cytoplasmic	EPHX2	0.000144552	-2.24166
CfaAffx.6762.1.S1_at	polo-like kinase 4 (Drosophila)	PLK4	7.92994e-05	-2.24177
CfaAffx.14834.1.S1_at	cyclin E2	CCNE2	2.00891e-05	-2.24246
CfaAffx.15830.1.S1_s_at	sema domain, seven thrombospondin repeats (type 1 and type 1-like), transmembrane	SEMA5A	9.72422e-06	-2.2443
[truncated: 1,192 more rows]
