# Supplementary material for: Stable Ectopic Expression of ST6GALNAC5 Induces Autocrine MET Activation and Anchorage-Independence in MDCK Cells
Source: PLoS One. 2016 Feb 5;11(2):e0148075. doi: 10.1371/journal.pone.0148075 (PMC4743853; doi:10.1371/journal.pone.0148075)
Supplement: S2 Table — Differentially expressed genes were clustered into 46 groups based on their functional gene annotations. (XLS) [file pone.0148075.s003.xls]

## Sheet: functional clustering
Annotation Cluster 1	Enrichment Score: 1.872914012572022
Category	Term	Count	%	PValue	Genes	List Total	Pop Hits	Pop Total	Fold Enrichment	Bonferroni	Benjamini	FDR
SP_PIR_KEYWORDS	cell junction	13	0.644841	5.50602e-05	CFAAFFX.11462.1.S1_S_AT, CFA.3606.2.S1_S_AT, CFA.3603.1.S1_S_AT, CFAAFFX.21755.1.S1_AT, CFA.15651.1.A1_AT, CFAAFFX.7392.1.S1_AT, CFAAFFX.19693.1.S1_AT, CFAAFFX.21331.1.S1_S_AT, CFA.89.1.S1_AT, CFA.120.1.S1_S_AT, CFA.20051.1.S1_S_AT, CFAAFFX.2344.1.S1_S_AT, CFA.119.1.S1_AT, CFA.3606.1.S1_AT, CFA.183.1.S1_S_AT, CFA.11744.1.A1_S_AT, CFA.3644.1.S1_AT, CFA.3513.1.S1_S_AT, CFAAFFX.29295.1.S1_S_AT	114	27	847	3.57732	0.00986216	0.00986216	0.0677992
GOTERM_CC_FAT	GO:0030054~cell junction	13	0.644841	0.00015694	CFAAFFX.11462.1.S1_S_AT, CFA.3606.2.S1_S_AT, CFA.3603.1.S1_S_AT, CFAAFFX.21755.1.S1_AT, CFA.15651.1.A1_AT, CFAAFFX.7392.1.S1_AT, CFAAFFX.19693.1.S1_AT, CFAAFFX.21331.1.S1_S_AT, CFA.89.1.S1_AT, CFA.120.1.S1_S_AT, CFA.20051.1.S1_S_AT, CFAAFFX.2344.1.S1_S_AT, CFA.119.1.S1_AT, CFA.3606.1.S1_AT, CFA.183.1.S1_S_AT, CFA.11744.1.A1_S_AT, CFA.3644.1.S1_AT, CFA.3513.1.S1_S_AT, CFAAFFX.29295.1.S1_S_AT	88	32	710	3.2777	0.0206583	0.0206583	0.183353
GOTERM_CC_FAT	GO:0005911~cell-cell junction	7	0.347222	0.0156235	CFA.3606.2.S1_S_AT, CFAAFFX.2344.1.S1_S_AT, CFAAFFX.21755.1.S1_AT, CFA.15651.1.A1_AT, CFAAFFX.19693.1.S1_AT, CFA.119.1.S1_AT, CFA.183.1.S1_S_AT, CFA.3606.1.S1_AT, CFA.3513.1.S1_S_AT, CFAAFFX.29295.1.S1_S_AT	88	18	710	3.13763	0.876848	0.502476	16.8168
GOTERM_CC_FAT	GO:0043296~apical junction complex	5	0.248016	0.0353013	CFA.3606.2.S1_S_AT, CFA.15651.1.A1_AT, CFAAFFX.19693.1.S1_AT, CFA.183.1.S1_S_AT, CFA.3606.1.S1_AT, CFA.3513.1.S1_S_AT, CFAAFFX.29295.1.S1_S_AT	88	11	710	3.66736	0.991604	0.549166	34.3105
GOTERM_CC_FAT	GO:0016327~apicolateral plasma membrane	5	0.248016	0.0353013	CFA.3606.2.S1_S_AT, CFA.15651.1.A1_AT, CFAAFFX.19693.1.S1_AT, CFA.183.1.S1_S_AT, CFA.3606.1.S1_AT, CFA.3513.1.S1_S_AT, CFAAFFX.29295.1.S1_S_AT	88	11	710	3.66736	0.991604	0.549166	34.3105
GOTERM_CC_FAT	GO:0044459~plasma membrane part	21	1.04167	0.0463358	CFA.3770.1.S1_AT, CFA.3606.2.S1_S_AT, CFAAFFX.21755.1.S1_AT, CFA.15651.1.A1_AT, CFAAFFX.19693.1.S1_AT, CFA.89.1.S1_AT, CFA.120.1.S1_S_AT, CFA.3631.1.A1_AT, CFA.107.1.S1_AT, CFA.20051.1.S1_S_AT, CFA.3747.1.S1_S_AT, CFAAFFX.15372.1.S1_S_AT, CFA.183.1.S1_S_AT, CFA.3606.1.S1_AT, CFA.11744.1.A1_S_AT, CFA.3644.1.S1_AT, CFA.3039.1.A1_AT, CFAAFFX.29295.1.S1_S_AT, CFAAFFX.11462.1.S1_S_AT, CFA.3603.1.S1_S_…	88	114	710	1.48624	0.998182	0.594011	42.5783
GOTERM_CC_FAT	GO:0070160~occluding junction	4	0.198413	0.0630078	CFA.3606.2.S1_S_AT, CFA.15651.1.A1_AT, CFAAFFX.19693.1.S1_AT, CFA.3606.1.S1_AT, CFA.3513.1.S1_S_AT, CFAAFFX.29295.1.S1_S_AT	88	8	710	4.03409	0.999826	0.66107	53.2787
GOTERM_CC_FAT	GO:0005923~tight junction	4	0.198413	0.0630078	CFA.3606.2.S1_S_AT, CFA.15651.1.A1_AT, CFAAFFX.19693.1.S1_AT, CFA.3606.1.S1_AT, CFA.3513.1.S1_S_AT, CFAAFFX.29295.1.S1_S_AT	88	8	710	4.03409	0.999826	0.66107	53.2787
GOTERM_CC_FAT	GO:0005886~plasma membrane	34	1.68651	0.0770605	CFA.18951.1.S1_AT, CFA.3763.1.S2_AT, CFAAFFX.21755.1.S1_AT, CFA.15651.1.A1_AT, CFA.89.1.S1_AT, CFA.120.1.S1_S_AT, CFA.107.1.S1_AT, CFAAFFX.25065.1.S1_S_AT, CFA.11744.1.A1_S_AT, CFA.3644.1.S1_AT, CFA.3039.1.A1_AT, CFAAFFX.29295.1.S1_S_AT, CFA.18129.1.S1_AT, CFA.3603.1.S1_S_AT, CFA.181.1.S1_AT, CFA.3224.1.S1_AT, CFA.500.1.S1_AT, CFAAFFX.10131.1.S1_S_AT, CFA.6456.1.S1_AT, CFAAFFX.2126.1.S1_S_AT, CFA…	88	218	710	1.25834	0.999977	0.69427	60.8458
SP_PIR_KEYWORDS	Tight junction	4	0.198413	0.0782333	CFA.3606.2.S1_S_AT, CFA.15651.1.A1_AT, CFAAFFX.19693.1.S1_AT, CFA.3606.1.S1_AT, CFA.3513.1.S1_S_AT, CFAAFFX.29295.1.S1_S_AT	114	8	847	3.71491	1	0.876901	63.3377
Annotation Cluster 2	Enrichment Score: 1.0333163381008728
Category	Term	Count	%	PValue	Genes	List Total	Pop Hits	Pop Total	Fold Enrichment	Bonferroni	Benjamini	FDR
GOTERM_CC_FAT	GO:0031012~extracellular matrix	9	0.446429	0.00687327	CFA.3603.1.S1_S_AT, CFA.3763.1.S2_AT, CFA.12528.1.A1_AT, CFA.3707.3.S1_S_AT, CFAAFFX.20494.1.S1_S_AT, CFA.3680.1.S1_S_AT, CFA.135.1.S1_AT, CFA.1262.1.S2_AT, CFA.100.1.S1_AT, CFA.1262.1.S2_S_AT, CFA.3509.1.S1_S_AT, CFA.3762.1.A1_S_AT, CFA.1262.1.S1_S_AT	88	25	710	2.90455	0.600404	0.367864	7.7479
GOTERM_CC_FAT	GO:0005578~proteinaceous extracellular matrix	8	0.396825	0.0196262	CFA.3603.1.S1_S_AT, CFA.3763.1.S2_AT, CFA.12528.1.A1_AT, CFA.3707.3.S1_S_AT, CFA.3680.1.S1_S_AT, CFA.1262.1.S2_AT, CFA.100.1.S1_AT, CFA.1262.1.S2_S_AT, CFA.3509.1.S1_S_AT, CFA.3762.1.A1_S_AT, CFA.1262.1.S1_S_AT	88	24	710	2.68939	0.92837	0.482662	20.6869
GOTERM_CC_FAT	GO:0044421~extracellular region part	15	0.744048	0.18299	CFA.3709.1.S1_S_AT, CFA.3763.1.S2_AT, CFA.3603.1.S1_S_AT, CFAAFFX.10131.1.S1_S_AT, CFAAFFX.2203.1.S1_AT, CFA.135.1.S1_AT, CFA.3762.1.A1_S_AT, CFA.1262.1.S1_S_AT, CFA.134.1.S1_S_AT, CFA.12528.1.A1_AT, CFA.3707.3.S1_S_AT, CFAAFFX.20494.1.S1_S_AT, CFA.3784.1.S1_S_AT, CFA.3680.1.S1_S_AT, CFA.1262.1.S2_AT, CFA.100.1.S1_AT, CFA.3486.1.S1_S_AT, CFA.1262.1.S2_S_AT, CFA.3509.1.S1_S_AT, CFA.3450.1.S1_S_AT	88	89	710	1.35981	1	0.89354	90.5878
SP_PIR_KEYWORDS	Secreted	21	1.04167	0.48906	CFA.13653.1.A1_AT, CFA.3763.1.S2_AT, CFAAFFX.15227.1.S1_S_AT, CFA.3780.1.S1_AT, CFA.3523.1.S1_S_AT, CFA.12528.1.A1_AT, CFA.3707.3.S1_S_AT, CFA.3784.1.S1_S_AT, CFA.3680.1.S1_S_AT, CFA.1262.1.S2_AT, CFA.100.1.S1_AT, CFA.3486.1.S1_S_AT, CFA.1262.1.S2_S_AT, CFA.3509.1.S1_S_AT, CFA.3709.1.S1_S_AT, CFA.3603.1.S1_S_AT, CFA.12.1.S1_S_AT, CFAAFFX.10131.1.S1_S_AT, CFAAFFX.2203.1.S1_AT, CFA.3762.1.A1_S_AT, …	114	146	847	1.06867	1	0.986658	99.9744
GOTERM_CC_FAT	GO:0005576~extracellular region	23	1.14087	0.564455	CFA.13653.1.A1_AT, CFA.3763.1.S2_AT, CFAAFFX.15227.1.S1_S_AT, CFA.3780.1.S1_AT, CFA.3523.1.S1_S_AT, CFA.12528.1.A1_AT, CFA.3707.3.S1_S_AT, CFAAFFX.20494.1.S1_S_AT, CFA.3784.1.S1_S_AT, CFA.3680.1.S1_S_AT, CFA.1262.1.S2_AT, CFA.100.1.S1_AT, CFA.3486.1.S1_S_AT, CFA.1262.1.S2_S_AT, CFA.3509.1.S1_S_AT, CFA.3709.1.S1_S_AT, CFA.3603.1.S1_S_AT, CFA.12.1.S1_S_AT, CFAAFFX.10131.1.S1_S_AT, CFAAFFX.2203.1.S1…	88	181	710	1.02524	1	0.994825	99.994
Annotation Cluster 3	Enrichment Score: 0.9945422086992098
Category	Term	Count	%	PValue	Genes	List Total	Pop Hits	Pop Total	Fold Enrichment	Bonferroni	Benjamini	FDR
GOTERM_MF_FAT	GO:0004866~endopeptidase inhibitor activity	6	0.297619	0.0232571	CFA.13653.1.A1_AT, CFAAFFX.15227.1.S1_S_AT, CFAAFFX.22727.1.S1_S_AT, CFA.3680.1.S1_S_AT, CFA.15826.1.S1_S_AT, CFA.190.1.S1_S_AT, CFA.3780.1.S1_AT, CFAAFFX.10944.1.S1_AT, CFA.3782.1.S1_AT	101	13	726	3.31759	0.995843	0.995843	26.0892
GOTERM_MF_FAT	GO:0030414~peptidase inhibitor activity	6	0.297619	0.0562054	CFA.13653.1.A1_AT, CFAAFFX.15227.1.S1_S_AT, CFAAFFX.22727.1.S1_S_AT, CFA.3680.1.S1_S_AT, CFA.15826.1.S1_S_AT, CFA.190.1.S1_S_AT, CFA.3780.1.S1_AT, CFAAFFX.10944.1.S1_AT, CFA.3782.1.S1_AT	101	16	726	2.69554	0.999999	0.998816	52.4388
SP_PIR_KEYWORDS	protease inhibitor	3	0.14881	0.134598	CFA.13653.1.A1_AT, CFAAFFX.15227.1.S1_S_AT, CFA.15826.1.S1_S_AT, CFA.3780.1.S1_AT, CFAAFFX.10944.1.S1_AT	114	5	847	4.45789	1	0.906102	83.1469
GOTERM_MF_FAT	GO:0004857~enzyme inhibitor activity	6	0.297619	0.19918	CFA.13653.1.A1_AT, CFAAFFX.15227.1.S1_S_AT, CFAAFFX.22727.1.S1_S_AT, CFA.3680.1.S1_S_AT, CFA.15826.1.S1_S_AT, CFA.190.1.S1_S_AT, CFA.3780.1.S1_AT, CFAAFFX.10944.1.S1_AT, CFA.3782.1.S1_AT	101	23	726	1.87516	1	0.999968	94.2361
GOTERM_MF_FAT	GO:0004867~serine-type endopeptidase inhibitor activity	3	0.14881	0.303858	CFA.13653.1.A1_AT, CFAAFFX.15227.1.S1_S_AT, CFAAFFX.22727.1.S1_S_AT, CFA.3780.1.S1_AT, CFAAFFX.10944.1.S1_AT, CFA.3782.1.S1_AT	101	8	726	2.69554	1	0.999784	99.0469
Annotation Cluster 4	Enrichment Score: 0.9381677155843253
Category	Term	Count	%	PValue	Genes	List Total	Pop Hits	Pop Total	Fold Enrichment	Bonferroni	Benjamini	FDR
GOTERM_CC_FAT	GO:0005764~lysosome	7	0.347222	0.0156235	CFAAFFX.18761.1.S1_S_AT, CFAAFFX.18787.1.S1_AT, CFAAFFX.23108.1.S1_S_AT, CFA.3694.1.A1_S_AT, CFAAFFX.30401.1.S1_AT, CFA.1661.1.S1_AT, CFA.3737.2.S1_S_AT, CFAAFFX.30402.1.S1_S_AT, CFA.3737.1.S1_S_AT, CFA.3571.1.A1_S_AT, CFA.588.1.S1_AT, CFA.3631.1.A1_AT	88	18	710	3.13763	0.876848	0.502476	16.8168
GOTERM_CC_FAT	GO:0000323~lytic vacuole	7	0.347222	0.0156235	CFAAFFX.18761.1.S1_S_AT, CFAAFFX.18787.1.S1_AT, CFAAFFX.23108.1.S1_S_AT, CFA.3694.1.A1_S_AT, CFAAFFX.30401.1.S1_AT, CFA.1661.1.S1_AT, CFA.3737.2.S1_S_AT, CFAAFFX.30402.1.S1_S_AT, CFA.3737.1.S1_S_AT, CFA.3571.1.A1_S_AT, CFA.588.1.S1_AT, CFA.3631.1.A1_AT	88	18	710	3.13763	0.876848	0.502476	16.8168
SP_PIR_KEYWORDS	lysosome	7	0.347222	0.0236253	CFAAFFX.18761.1.S1_S_AT, CFAAFFX.18787.1.S1_AT, CFAAFFX.23108.1.S1_S_AT, CFA.3694.1.A1_S_AT, CFAAFFX.30401.1.S1_AT, CFA.1661.1.S1_AT, CFA.3737.2.S1_S_AT, CFAAFFX.30402.1.S1_S_AT, CFA.3737.1.S1_S_AT, CFA.3571.1.A1_S_AT, CFA.588.1.S1_AT, CFA.3631.1.A1_AT	114	18	847	2.88938	0.98648	0.761773	25.5094
GOTERM_CC_FAT	GO:0005773~vacuole	7	0.347222	0.026607	CFAAFFX.18761.1.S1_S_AT, CFAAFFX.18787.1.S1_AT, CFAAFFX.23108.1.S1_S_AT, CFA.3694.1.A1_S_AT, CFAAFFX.30401.1.S1_AT, CFA.1661.1.S1_AT, CFA.3737.2.S1_S_AT, CFAAFFX.30402.1.S1_S_AT, CFA.3737.1.S1_S_AT, CFA.3571.1.A1_S_AT, CFA.588.1.S1_AT, CFA.3631.1.A1_AT	88	20	710	2.82386	0.972309	0.511947	27.0447
PIR_SUPERFAMILY	PIRSF001182:papain	3	0.14881	0.0485515	CFAAFFX.18761.1.S1_S_AT, CFAAFFX.18787.1.S1_AT, CFAAFFX.23108.1.S1_S_AT, CFA.1661.1.S1_AT, CFA.3571.1.A1_S_AT, CFA.588.1.S1_AT	80	3	590	7.375	0.983111	0.983111	41.2394
INTERPRO	IPR013201:Proteinase inhibitor I29, cathepsin propeptide	3	0.14881	0.0493683	CFAAFFX.18761.1.S1_S_AT, CFAAFFX.18787.1.S1_AT, CFAAFFX.23108.1.S1_S_AT, CFA.1661.1.S1_AT, CFA.3571.1.A1_S_AT, CFA.588.1.S1_AT	126	3	927	7.35714	1	1	49.9938
INTERPRO	IPR013128:Peptidase C1A, papain	3	0.14881	0.0493683	CFAAFFX.18761.1.S1_S_AT, CFAAFFX.18787.1.S1_AT, CFAAFFX.23108.1.S1_S_AT, CFA.1661.1.S1_AT, CFA.3571.1.A1_S_AT, CFA.588.1.S1_AT	126	3	927	7.35714	1	1	49.9938
INTERPRO	IPR000169:Peptidase, cysteine peptidase active site	3	0.14881	0.0493683	CFAAFFX.18761.1.S1_S_AT, CFAAFFX.18787.1.S1_AT, CFAAFFX.23108.1.S1_S_AT, CFA.1661.1.S1_AT, CFA.3571.1.A1_S_AT, CFA.588.1.S1_AT	126	3	927	7.35714	1	1	49.9938
INTERPRO	IPR000668:Peptidase C1A, papain C-terminal	3	0.14881	0.0493683	CFAAFFX.18761.1.S1_S_AT, CFAAFFX.18787.1.S1_AT, CFAAFFX.23108.1.S1_S_AT, CFA.1661.1.S1_AT, CFA.3571.1.A1_S_AT, CFA.588.1.S1_AT	126	3	927	7.35714	1	1	49.9938
SMART	SM00645:Pept_C1	3	0.14881	0.0640404	CFAAFFX.18761.1.S1_S_AT, CFAAFFX.18787.1.S1_AT, CFAAFFX.23108.1.S1_S_AT, CFA.1661.1.S1_AT, CFA.3571.1.A1_S_AT, CFA.588.1.S1_AT	74	3	471	6.36486	0.993879	0.993879	50.2555
GOTERM_MF_FAT	GO:0008233~peptidase activity	9	0.446429	0.208831	CFAAFFX.18761.1.S1_S_AT, CFA.107.1.S1_AT, CFAAFFX.1117.1.S1_S_AT, CFA.134.1.S1_S_AT, CFAAFFX.18787.1.S1_AT, CFAAFFX.23108.1.S1_S_AT, CFA.1661.1.S1_AT, CFA.12.1.S1_S_AT, CFAAFFX.10518.1.S1_S_AT, CFAAFFX.25711.1.S1_S_AT, CFA.3571.1.A1_S_AT, CFA.588.1.S1_AT, CFAAFFX.10944.1.S1_AT	101	42	726	1.54031	1	0.999888	95.0675
SP_PIR_KEYWORDS	hydrolase	16	0.793651	0.230301	CFAAFFX.23108.1.S1_S_AT, CFA.3694.1.A1_S_AT, CFAAFFX.30402.1.S1_S_AT, CFA.3737.1.S1_S_AT, CFAAFFX.17384.1.S1_AT, CFA.107.1.S1_AT, CFAAFFX.15372.1.S1_S_AT, CFA.3737.2.S1_S_AT, CFAAFFX.17381.1.S1_S_AT, CFA.3571.1.A1_S_AT, CFA.3039.1.A1_AT, CFA.3709.1.S1_S_AT, CFAAFFX.1247.1.S1_S_AT, CFAAFFX.18787.1.S1_AT, CFA.3224.1.S1_AT, CFA.12.1.S1_S_AT, CFAAFFX.25711.1.S1_S_AT, CFA.588.1.S1_AT, CFAAFFX.18761.1.…	114	92	847	1.29214	1	0.956763	96.0211
GOTERM_MF_FAT	GO:0004197~cysteine-type endopeptidase activity	3	0.14881	0.303858	CFAAFFX.18761.1.S1_S_AT, CFAAFFX.18787.1.S1_AT, CFAAFFX.23108.1.S1_S_AT, CFA.1661.1.S1_AT, CFA.3571.1.A1_S_AT, CFA.588.1.S1_AT	101	8	726	2.69554	1	0.999784	99.0469
SP_PIR_KEYWORDS	Protease	8	0.396825	0.322979	CFAAFFX.18761.1.S1_S_AT, CFA.107.1.S1_AT, CFAAFFX.1117.1.S1_S_AT, CFA.134.1.S1_S_AT, CFAAFFX.18787.1.S1_AT, CFAAFFX.23108.1.S1_S_AT, CFA.1661.1.S1_AT, CFA.12.1.S1_S_AT, CFAAFFX.25711.1.S1_S_AT, CFA.3571.1.A1_S_AT, CFA.588.1.S1_AT, CFAAFFX.10944.1.S1_AT	114	42	847	1.4152	1	0.975158	99.1807
UP_SEQ_FEATURE	propeptide:Activation peptide	4	0.198413	0.3412	CFAAFFX.18761.1.S1_S_AT, CFAAFFX.18787.1.S1_AT, CFAAFFX.23108.1.S1_S_AT, CFA.1661.1.S1_AT, CFA.12.1.S1_S_AT, CFA.3571.1.A1_S_AT, CFA.588.1.S1_AT	98	14	658	1.91837	1	1	99.7115
SP_PIR_KEYWORDS	thiol protease	3	0.14881	0.342626	CFAAFFX.18761.1.S1_S_AT, CFAAFFX.18787.1.S1_AT, CFAAFFX.23108.1.S1_S_AT, CFA.1661.1.S1_AT, CFA.3571.1.A1_S_AT, CFA.588.1.S1_AT	114	9	847	2.47661	1	0.967687	99.43
GOTERM_MF_FAT	GO:0008234~cysteine-type peptidase activity	3	0.14881	0.357973	CFAAFFX.18761.1.S1_S_AT, CFAAFFX.18787.1.S1_AT, CFAAFFX.23108.1.S1_S_AT, CFA.1661.1.S1_AT, CFA.3571.1.A1_S_AT, CFA.588.1.S1_AT	101	9	726	2.39604	1	0.999916	99.663
GOTERM_BP_FAT	GO:0006508~proteolysis	8	0.396825	0.372404	CFAAFFX.18761.1.S1_S_AT, CFA.107.1.S1_AT, CFAAFFX.1117.1.S1_S_AT, CFA.134.1.S1_S_AT, CFAAFFX.18787.1.S1_AT, CFAAFFX.23108.1.S1_S_AT, CFA.1661.1.S1_AT, CFA.12.1.S1_S_AT, CFAAFFX.10518.1.S1_S_AT, CFAAFFX.25711.1.S1_S_AT, CFA.3571.1.A1_S_AT, CFA.588.1.S1_AT	91	48	734	1.34432	1	0.999994	99.9193
GOTERM_MF_FAT	GO:0004175~endopeptidase activity	6	0.297619	0.428025	CFAAFFX.18761.1.S1_S_AT, CFA.134.1.S1_S_AT, CFAAFFX.18787.1.S1_AT, CFAAFFX.23108.1.S1_S_AT, CFA.1661.1.S1_AT, CFA.12.1.S1_S_AT, CFAAFFX.10518.1.S1_S_AT, CFA.3571.1.A1_S_AT, CFA.588.1.S1_AT	101	31	726	1.39125	1	0.999981	99.9236
SP_PIR_KEYWORDS	zymogen	5	0.248016	0.433289	CFAAFFX.18761.1.S1_S_AT, CFA.134.1.S1_S_AT, CFAAFFX.18787.1.S1_AT, CFAAFFX.23108.1.S1_S_AT, CFA.1661.1.S1_AT, CFA.12.1.S1_S_AT, CFA.3571.1.A1_S_AT, CFA.588.1.S1_AT	114	25	847	1.48596	1	0.980389	99.9084
GOTERM_MF_FAT	GO:0070011~peptidase activity, acting on L-amino acid peptides	6	0.297619	0.514303	CFAAFFX.18761.1.S1_S_AT, CFA.134.1.S1_S_AT, CFAAFFX.18787.1.S1_AT, CFAAFFX.23108.1.S1_S_AT, CFA.1661.1.S1_AT, CFA.12.1.S1_S_AT, CFAAFFX.10518.1.S1_S_AT, CFA.3571.1.A1_S_AT, CFA.588.1.S1_AT	101	34	726	1.26849	1	0.999994	99.9907
Annotation Cluster 5	Enrichment Score: 0.8584832333574107
Category	Term	Count	%	PValue	Genes	List Total	Pop Hits	Pop Total	Fold Enrichment	Bonferroni	Benjamini	FDR
GOTERM_BP_FAT	GO:0000279~M phase	5	0.248016	0.0248299	CFA.16245.1.S1_S_AT, CFA.9868.1.A1_AT, CFA.103.1.A1_S_AT, CFA.15826.1.S1_S_AT, CFA.85.1.S1_S_AT, CFA.16245.1.S1_AT	91	10	734	4.03297	1	1	31.9146
GOTERM_BP_FAT	GO:0051321~meiotic cell cycle	3	0.14881	0.041084	CFA.16245.1.S1_S_AT, CFA.9868.1.A1_AT, CFA.85.1.S1_S_AT, CFA.16245.1.S1_AT	91	3	734	8.06593	1	0.999981	47.3437
GOTERM_BP_FAT	GO:0051327~M phase of meiotic cell cycle	3	0.14881	0.041084	CFA.16245.1.S1_S_AT, CFA.9868.1.A1_AT, CFA.85.1.S1_S_AT, CFA.16245.1.S1_AT	91	3	734	8.06593	1	0.999981	47.3437
GOTERM_BP_FAT	GO:0007126~meiosis	3	0.14881	0.041084	CFA.16245.1.S1_S_AT, CFA.9868.1.A1_AT, CFA.85.1.S1_S_AT, CFA.16245.1.S1_AT	91	3	734	8.06593	1	0.999981	47.3437
GOTERM_BP_FAT	GO:0022403~cell cycle phase	5	0.248016	0.0482466	CFA.16245.1.S1_S_AT, CFA.9868.1.A1_AT, CFA.103.1.A1_S_AT, CFA.15826.1.S1_S_AT, CFA.85.1.S1_S_AT, CFA.16245.1.S1_AT	91	12	734	3.36081	1	0.999535	53.0464
GOTERM_BP_FAT	GO:0022402~cell cycle process	5	0.248016	0.0805632	CFA.16245.1.S1_S_AT, CFA.9868.1.A1_AT, CFA.103.1.A1_S_AT, CFA.15826.1.S1_S_AT, CFA.85.1.S1_S_AT, CFA.16245.1.S1_AT	91	14	734	2.88069	1	0.999711	72.3114
GOTERM_BP_FAT	GO:0007049~cell cycle	5	0.248016	0.194856	CFA.16245.1.S1_S_AT, CFA.9868.1.A1_AT, CFA.103.1.A1_S_AT, CFA.15826.1.S1_S_AT, CFA.85.1.S1_S_AT, CFA.16245.1.S1_AT	91	19	734	2.12261	1	0.999986	96.3613
GOTERM_BP_FAT	GO:0051301~cell division	4	0.198413	0.206271	CFA.16245.1.S1_S_AT, CFA.9868.1.A1_AT, CFA.103.1.A1_S_AT, CFA.15826.1.S1_S_AT, CFA.16245.1.S1_AT	91	13	734	2.48183	1	0.999986	97.075
SP_PIR_KEYWORDS	cell division	3	0.14881	0.443296	CFA.16245.1.S1_S_AT, CFA.103.1.A1_S_AT, CFA.15826.1.S1_S_AT, CFA.16245.1.S1_AT	114	11	847	2.02632	1	0.979855	99.9264
SP_PIR_KEYWORDS	cell cycle	3	0.14881	0.615955	CFA.16245.1.S1_S_AT, CFA.103.1.A1_S_AT, CFA.15826.1.S1_S_AT, CFA.16245.1.S1_AT	114	15	847	1.48596	1	0.993695	99.9992
GOTERM_CC_FAT	GO:0043232~intracellular non-membrane-bounded organelle	7	0.347222	0.824337	CFA.416.1.S1_S_AT, CFA.15651.1.A1_AT, CFAAFFX.19693.1.S1_AT, CFA.103.1.A1_S_AT, CFA.12977.1.S1_AT, CFA.15826.1.S1_S_AT, CFA.85.1.S1_S_AT, CFAAFFX.10841.1.S1_S_AT, CFA.416.1.S1_AT, CFA.120.1.S1_S_AT	88	64	710	0.882457	1	0.999274	100
GOTERM_CC_FAT	GO:0043228~non-membrane-bounded organelle	7	0.347222	0.824337	CFA.416.1.S1_S_AT, CFA.15651.1.A1_AT, CFAAFFX.19693.1.S1_AT, CFA.103.1.A1_S_AT, CFA.12977.1.S1_AT, CFA.15826.1.S1_S_AT, CFA.85.1.S1_S_AT, CFAAFFX.10841.1.S1_S_AT, CFA.416.1.S1_AT, CFA.120.1.S1_S_AT	88	64	710	0.882457	1	0.999274	100
Annotation Cluster 6	Enrichment Score: 0.8408515569325016
Category	Term	Count	%	PValue	Genes	List Total	Pop Hits	Pop Total	Fold Enrichment	Bonferroni	Benjamini	FDR
GOTERM_BP_FAT	GO:0010324~membrane invagination	4	0.198413	0.0865131	CFA.18951.1.S1_AT, CFA.3770.1.S1_AT, CFA.3432.1.S1_AT, CFA.2436.1.S1_AT, CFAAFFX.20046.1.S1_S_AT, CFAAFFX.28402.1.S1_S_AT, CFA.3631.1.A1_AT	91	9	734	3.58486	1	0.999108	74.9277
GOTERM_BP_FAT	GO:0006897~endocytosis	4	0.198413	0.0865131	CFA.18951.1.S1_AT, CFA.3770.1.S1_AT, CFA.3432.1.S1_AT, CFA.2436.1.S1_AT, CFAAFFX.20046.1.S1_S_AT, CFAAFFX.28402.1.S1_S_AT, CFA.3631.1.A1_AT	91	9	734	3.58486	1	0.999108	74.9277
GOTERM_BP_FAT	GO:0016192~vesicle-mediated transport	4	0.198413	0.240555	CFA.18951.1.S1_AT, CFA.3770.1.S1_AT, CFA.3432.1.S1_AT, CFA.2436.1.S1_AT, CFAAFFX.20046.1.S1_S_AT, CFAAFFX.28402.1.S1_S_AT, CFA.3631.1.A1_AT	91	14	734	2.30455	1	0.999987	98.5108
GOTERM_BP_FAT	GO:0016044~membrane organization	4	0.198413	0.240555	CFA.18951.1.S1_AT, CFA.3770.1.S1_AT, CFA.3432.1.S1_AT, CFA.2436.1.S1_AT, CFAAFFX.20046.1.S1_S_AT, CFAAFFX.28402.1.S1_S_AT, CFA.3631.1.A1_AT	91	14	734	2.30455	1	0.999987	98.5108
Annotation Cluster 7	Enrichment Score: 0.818425407841087
Category	Term	Count	%	PValue	Genes	List Total	Pop Hits	Pop Total	Fold Enrichment	Bonferroni	Benjamini	FDR
GOTERM_CC_FAT	GO:0031012~extracellular matrix	9	0.446429	0.00687327	CFA.3603.1.S1_S_AT, CFA.3763.1.S2_AT, CFA.12528.1.A1_AT, CFA.3707.3.S1_S_AT, CFAAFFX.20494.1.S1_S_AT, CFA.3680.1.S1_S_AT, CFA.135.1.S1_AT, CFA.1262.1.S2_AT, CFA.100.1.S1_AT, CFA.1262.1.S2_S_AT, CFA.3509.1.S1_S_AT, CFA.3762.1.A1_S_AT, CFA.1262.1.S1_S_AT	88	25	710	2.90455	0.600404	0.367864	7.7479
GOTERM_CC_FAT	GO:0005578~proteinaceous extracellular matrix	8	0.396825	0.0196262	CFA.3603.1.S1_S_AT, CFA.3763.1.S2_AT, CFA.12528.1.A1_AT, CFA.3707.3.S1_S_AT, CFA.3680.1.S1_S_AT, CFA.1262.1.S2_AT, CFA.100.1.S1_AT, CFA.1262.1.S2_S_AT, CFA.3509.1.S1_S_AT, CFA.3762.1.A1_S_AT, CFA.1262.1.S1_S_AT	88	24	710	2.68939	0.92837	0.482662	20.6869
SP_PIR_KEYWORDS	extracellular matrix	6	0.297619	0.0384646	CFA.3603.1.S1_S_AT, CFA.3763.1.S2_AT, CFA.12528.1.A1_AT, CFA.3707.3.S1_S_AT, CFA.1262.1.S2_AT, CFA.100.1.S1_AT, CFA.1262.1.S2_S_AT, CFA.3762.1.A1_S_AT, CFA.1262.1.S1_S_AT	114	15	847	2.97193	0.999141	0.828826	38.3157
GOTERM_CC_FAT	GO:0044420~extracellular matrix part	4	0.198413	0.172986	CFA.3603.1.S1_S_AT, CFA.12528.1.A1_AT, CFA.3680.1.S1_S_AT, CFA.1262.1.S2_AT, CFA.100.1.S1_AT, CFA.1262.1.S2_S_AT, CFA.1262.1.S1_S_AT	88	12	710	2.68939	1	0.899387	89.1484
SP_PIR_KEYWORDS	hydroxylation	3	0.14881	0.237134	CFA.3603.1.S1_S_AT, CFA.12528.1.A1_AT, CFA.1262.1.S2_AT, CFA.100.1.S1_AT, CFA.1262.1.S2_S_AT, CFA.1262.1.S1_S_AT	114	7	847	3.18421	1	0.952407	96.435
GOTERM_MF_FAT	GO:0005539~glycosaminoglycan binding	3	0.14881	0.303858	CFA.3763.1.S2_AT, CFA.3707.3.S1_S_AT, CFA.3762.1.A1_S_AT	101	8	726	2.69554	1	0.999784	99.0469
GOTERM_MF_FAT	GO:0030247~polysaccharide binding	3	0.14881	0.357973	CFA.3763.1.S2_AT, CFA.3707.3.S1_S_AT, CFA.3762.1.A1_S_AT	101	9	726	2.39604	1	0.999916	99.663
GOTERM_MF_FAT	GO:0001871~pattern binding	3	0.14881	0.357973	CFA.3763.1.S2_AT, CFA.3707.3.S1_S_AT, CFA.3762.1.A1_S_AT	101	9	726	2.39604	1	0.999916	99.663
SP_PIR_KEYWORDS	collagen	3	0.14881	0.39389	CFA.3603.1.S1_S_AT, CFA.12528.1.A1_AT, CFA.1262.1.S2_AT, CFA.100.1.S1_AT, CFA.1262.1.S2_S_AT, CFA.1262.1.S1_S_AT	114	10	847	2.22895	1	0.980129	99.7903
INTERPRO	IPR008160:Collagen triple helix repeat	3	0.14881	0.399337	CFA.3603.1.S1_S_AT, CFA.12528.1.A1_AT, CFA.1262.1.S2_AT, CFA.100.1.S1_AT, CFA.1262.1.S2_S_AT, CFA.1262.1.S1_S_AT	126	10	927	2.20714	1	1	99.9067
GOTERM_MF_FAT	GO:0030246~carbohydrate binding	3	0.14881	0.762374	CFA.3763.1.S2_AT, CFA.3707.3.S1_S_AT, CFA.3762.1.A1_S_AT	101	19	726	1.13497	1	0.999994	100
Annotation Cluster 8	Enrichment Score: 0.8005899921287535
Category	Term	Count	%	PValue	Genes	List Total	Pop Hits	Pop Total	Fold Enrichment	Bonferroni	Benjamini	FDR
GOTERM_BP_FAT	GO:0007155~cell adhesion	7	0.347222	0.115943	CFA.3842.1.S1_AT, CFA.107.1.S1_AT, CFA.3707.3.S1_S_AT, CFAAFFX.20494.1.S1_S_AT, CFA.183.1.S1_S_AT, CFAAFFX.10131.1.S1_S_AT, CFA.135.1.S1_AT, CFAAFFX.25711.1.S1_S_AT, CFA.3513.1.S1_S_AT	91	28	734	2.01648	1	0.999361	84.8029
GOTERM_BP_FAT	GO:0022610~biological adhesion	7	0.347222	0.115943	CFA.3842.1.S1_AT, CFA.107.1.S1_AT, CFA.3707.3.S1_S_AT, CFAAFFX.20494.1.S1_S_AT, CFA.183.1.S1_S_AT, CFAAFFX.10131.1.S1_S_AT, CFA.135.1.S1_AT, CFAAFFX.25711.1.S1_S_AT, CFA.3513.1.S1_S_AT	91	28	734	2.01648	1	0.999361	84.8029
SP_PIR_KEYWORDS	cell adhesion	5	0.248016	0.153406	CFA.3842.1.S1_AT, CFA.107.1.S1_AT, CFA.3707.3.S1_S_AT, CFA.183.1.S1_S_AT, CFAAFFX.10131.1.S1_S_AT, CFAAFFX.25711.1.S1_S_AT	114	16	847	2.32182	1	0.917751	87.143
GOTERM_BP_FAT	GO:0016337~cell-cell adhesion	3	0.14881	0.304307	CFA.3842.1.S1_AT, CFA.183.1.S1_S_AT, CFA.3513.1.S1_S_AT	91	9	734	2.68864	1	0.999992	99.6102
Annotation Cluster 9	Enrichment Score: 0.7912321969686842
Category	Term	Count	%	PValue	Genes	List Total	Pop Hits	Pop Total	Fold Enrichment	Bonferroni	Benjamini	FDR
SP_PIR_KEYWORDS	glycoprotein	45	2.23214	0.021279	CFA.18951.1.S1_AT, CFA.13653.1.A1_AT, CFA.3763.1.S2_AT, CFAAFFX.30402.1.S1_S_AT, CFAAFFX.15227.1.S1_S_AT, CFA.3523.1.S1_S_AT, CFA.4443.1.A1_A_AT, CFAAFFX.25065.1.S1_S_AT, CFAAFFX.3796.1.S1_S_AT, CFA.181.1.S1_AT, CFA.3603.1.S1_S_AT, CFA.3224.1.S1_AT, CFA.500.1.S1_AT, CFA.12.1.S1_S_AT, CFAAFFX.10131.1.S1_S_AT, CFA.3762.1.A1_S_AT, CFA.134.1.S1_S_AT, CFAAFFX.27890.1.S1_S_AT, CFAAFFX.30401.1.S1_AT, CF…	114	256	847	1.30602	0.979174	0.855688	23.2742
SP_PIR_KEYWORDS	signal	39	1.93452	0.0518457	CFA.13653.1.A1_AT, CFA.3763.1.S2_AT, CFAAFFX.30402.1.S1_S_AT, CFAAFFX.15227.1.S1_S_AT, CFA.3523.1.S1_S_AT, CFA.4443.1.A1_A_AT, CFAAFFX.25065.1.S1_S_AT, CFA.181.1.S1_AT, CFA.500.1.S1_AT, CFA.12.1.S1_S_AT, CFAAFFX.10131.1.S1_S_AT, CFA.3762.1.A1_S_AT, CFA.125.1.S1_S_AT, CFA.134.1.S1_S_AT, CFAAFFX.30401.1.S1_AT, CFA.2436.1.S1_AT, CFA.3496.1.S1_S_AT, CFA.16688.1.A1_AT, CFAAFFX.23108.1.S1_S_AT, CFA.369…	114	227	847	1.27649	0.999931	0.852889	48.0952
SP_PIR_KEYWORDS	disulfide bond	37	1.83532	0.10604	CFA.18951.1.S1_AT, CFA.13653.1.A1_AT, CFA.3763.1.S2_AT, CFAAFFX.15227.1.S1_S_AT, CFA.3523.1.S1_S_AT, CFA.4443.1.A1_A_AT, CFA.4546.1.S1_S_AT, CFA.3603.1.S1_S_AT, CFA.181.1.S1_AT, CFA.500.1.S1_AT, CFA.12.1.S1_S_AT, CFAAFFX.10131.1.S1_S_AT, CFA.3762.1.A1_S_AT, CFA.125.1.S1_S_AT, CFA.134.1.S1_S_AT, CFA.119.1.S1_AT, CFAAFFX.27691.1.S1_S_AT, CFA.2436.1.S1_AT, CFA.3496.1.S1_S_AT, CFA.3770.1.S1_AT, CFAAF…	114	225	847	1.22179	1	0.893743	74.8603
UP_SEQ_FEATURE	glycosylation site:N-linked (GlcNAc...)	42	2.08333	0.128557	CFA.18951.1.S1_AT, CFA.13653.1.A1_AT, CFA.3763.1.S2_AT, CFAAFFX.30402.1.S1_S_AT, CFAAFFX.15227.1.S1_S_AT, CFA.3523.1.S1_S_AT, CFA.4443.1.A1_A_AT, CFAAFFX.3796.1.S1_S_AT, CFA.3603.1.S1_S_AT, CFA.181.1.S1_AT, CFA.3224.1.S1_AT, CFA.500.1.S1_AT, CFA.12.1.S1_S_AT, CFAAFFX.10131.1.S1_S_AT, CFA.3762.1.A1_S_AT, CFA.134.1.S1_S_AT, CFAAFFX.27890.1.S1_S_AT, CFAAFFX.30401.1.S1_AT, CFA.825.1.S2_AT, CFAAFFX.27…	98	241	658	1.17012	1	1	85.4599
UP_SEQ_FEATURE	signal peptide	39	1.93452	0.174938	CFA.13653.1.A1_AT, CFA.3763.1.S2_AT, CFAAFFX.30402.1.S1_S_AT, CFAAFFX.15227.1.S1_S_AT, CFA.3523.1.S1_S_AT, CFA.4443.1.A1_A_AT, CFAAFFX.25065.1.S1_S_AT, CFA.181.1.S1_AT, CFA.500.1.S1_AT, CFA.12.1.S1_S_AT, CFAAFFX.10131.1.S1_S_AT, CFA.3762.1.A1_S_AT, CFA.125.1.S1_S_AT, CFA.134.1.S1_S_AT, CFAAFFX.30401.1.S1_AT, CFA.2436.1.S1_AT, CFA.3496.1.S1_S_AT, CFA.16688.1.A1_AT, CFAAFFX.23108.1.S1_S_AT, CFA.369…	98	227	658	1.15356	1	1	93.2433
UP_SEQ_FEATURE	disulfide bond	36	1.78571	0.276546	CFA.18951.1.S1_AT, CFA.13653.1.A1_AT, CFA.3763.1.S2_AT, CFAAFFX.15227.1.S1_S_AT, CFA.3523.1.S1_S_AT, CFA.4443.1.A1_A_AT, CFA.4546.1.S1_S_AT, CFA.181.1.S1_AT, CFA.500.1.S1_AT, CFA.12.1.S1_S_AT, CFAAFFX.10131.1.S1_S_AT, CFA.3762.1.A1_S_AT, CFA.125.1.S1_S_AT, CFA.134.1.S1_S_AT, CFA.119.1.S1_AT, CFAAFFX.27691.1.S1_S_AT, CFA.2436.1.S1_AT, CFA.3496.1.S1_S_AT, CFA.3770.1.S1_AT, CFAAFFX.23108.1.S1_S_AT, …	98	217	658	1.11389	1	1	98.9287
UP_SEQ_FEATURE	topological domain:Extracellular	24	1.19048	0.376736	CFA.18951.1.S1_AT, CFA.3770.1.S1_AT, CFA.3606.2.S1_S_AT, CFAAFFX.7180.1.S1_S_AT, CFAAFFX.21755.1.S1_AT, CFA.3749.1.S1_AT, CFAAFFX.26439.1.S1_S_AT, CFA.4443.1.A1_A_AT, CFAAFFX.11569.1.S1_S_AT, CFA.3747.1.S1_S_AT, CFA.3657.1.S1_AT, CFAAFFX.22650.1.S1_S_AT, CFA.183.1.S1_S_AT, CFA.3606.1.S1_AT, CFAAFFX.25065.1.S1_S_AT, CFAAFFX.3796.1.S1_S_AT, CFA.3603.1.S1_S_AT, CFA.181.1.S1_AT, CFA.3224.1.S1_AT, CFA…	98	145	658	1.11133	1	1	99.8673
SP_PIR_KEYWORDS	Secreted	21	1.04167	0.48906	CFA.13653.1.A1_AT, CFA.3763.1.S2_AT, CFAAFFX.15227.1.S1_S_AT, CFA.3780.1.S1_AT, CFA.3523.1.S1_S_AT, CFA.12528.1.A1_AT, CFA.3707.3.S1_S_AT, CFA.3784.1.S1_S_AT, CFA.3680.1.S1_S_AT, CFA.1262.1.S2_AT, CFA.100.1.S1_AT, CFA.3486.1.S1_S_AT, CFA.1262.1.S2_S_AT, CFA.3509.1.S1_S_AT, CFA.3709.1.S1_S_AT, CFA.3603.1.S1_S_AT, CFA.12.1.S1_S_AT, CFAAFFX.10131.1.S1_S_AT, CFAAFFX.2203.1.S1_AT, CFA.3762.1.A1_S_AT, …	114	146	847	1.06867	1	0.986658	99.9744
GOTERM_CC_FAT	GO:0005576~extracellular region	23	1.14087	0.564455	CFA.13653.1.A1_AT, CFA.3763.1.S2_AT, CFAAFFX.15227.1.S1_S_AT, CFA.3780.1.S1_AT, CFA.3523.1.S1_S_AT, CFA.12528.1.A1_AT, CFA.3707.3.S1_S_AT, CFAAFFX.20494.1.S1_S_AT, CFA.3784.1.S1_S_AT, CFA.3680.1.S1_S_AT, CFA.1262.1.S2_AT, CFA.100.1.S1_AT, CFA.3486.1.S1_S_AT, CFA.1262.1.S2_S_AT, CFA.3509.1.S1_S_AT, CFA.3709.1.S1_S_AT, CFA.3603.1.S1_S_AT, CFA.12.1.S1_S_AT, CFAAFFX.10131.1.S1_S_AT, CFAAFFX.2203.1.S1…	88	181	710	1.02524	1	0.994825	99.994
Annotation Cluster 10	Enrichment Score: 0.762214538003462
Category	Term	Count	%	PValue	Genes	List Total	Pop Hits	Pop Total	Fold Enrichment	Bonferroni	Benjamini	FDR
GOTERM_BP_FAT	GO:0044057~regulation of system process	6	0.297619	0.0462636	CFA.3770.1.S1_AT, CFA.125.1.S1_S_AT, CFA.18129.1.S1_AT, CFAAFFX.15372.1.S1_S_AT, CFAAFFX.27691.1.S1_S_AT, CFA.3039.1.A1_AT, CFAAFFX.13512.1.S1_S_AT	91	17	734	2.8468	1	0.999898	51.5283
GOTERM_BP_FAT	GO:0003013~circulatory system process	6	0.297619	0.0713255	CFA.3770.1.S1_AT, CFA.125.1.S1_S_AT, CFA.3449.1.S1_S_AT, CFA.500.1.S1_AT, CFAAFFX.27691.1.S1_S_AT, CFA.16243.1.S1_S_AT, CFAAFFX.13512.1.S1_S_AT	91	19	734	2.54714	1	0.999726	67.739
GOTERM_BP_FAT	GO:0008015~blood circulation	6	0.297619	0.0713255	CFA.3770.1.S1_AT, CFA.125.1.S1_S_AT, CFA.3449.1.S1_S_AT, CFA.500.1.S1_AT, CFAAFFX.27691.1.S1_S_AT, CFA.16243.1.S1_S_AT, CFAAFFX.13512.1.S1_S_AT	91	19	734	2.54714	1	0.999726	67.739
GOTERM_BP_FAT	GO:0008217~regulation of blood pressure	3	0.14881	0.207718	CFA.3770.1.S1_AT, CFA.3449.1.S1_S_AT, CFAAFFX.13512.1.S1_S_AT	91	7	734	3.45683	1	0.999976	97.1555
GOTERM_BP_FAT	GO:0003018~vascular process in circulatory system	4	0.198413	0.240555	CFA.125.1.S1_S_AT, CFA.500.1.S1_AT, CFAAFFX.27691.1.S1_S_AT, CFA.16243.1.S1_S_AT, CFAAFFX.13512.1.S1_S_AT	91	14	734	2.30455	1	0.999987	98.5108
GOTERM_BP_FAT	GO:0050880~regulation of blood vessel size	4	0.198413	0.240555	CFA.125.1.S1_S_AT, CFA.500.1.S1_AT, CFAAFFX.27691.1.S1_S_AT, CFA.16243.1.S1_S_AT, CFAAFFX.13512.1.S1_S_AT	91	14	734	2.30455	1	0.999987	98.5108
GOTERM_BP_FAT	GO:0035150~regulation of tube size	4	0.198413	0.240555	CFA.125.1.S1_S_AT, CFA.500.1.S1_AT, CFAAFFX.27691.1.S1_S_AT, CFA.16243.1.S1_S_AT, CFAAFFX.13512.1.S1_S_AT	91	14	734	2.30455	1	0.999987	98.5108
GOTERM_BP_FAT	GO:0030802~regulation of cyclic nucleotide biosynthetic process	3	0.14881	0.255908	CFA.500.1.S1_AT, CFAAFFX.27691.1.S1_S_AT, CFA.16243.1.S1_S_AT, CFAAFFX.13512.1.S1_S_AT	91	8	734	3.02473	1	0.99999	98.9102
GOTERM_BP_FAT	GO:0030808~regulation of nucleotide biosynthetic process	3	0.14881	0.255908	CFA.500.1.S1_AT, CFAAFFX.27691.1.S1_S_AT, CFA.16243.1.S1_S_AT, CFAAFFX.13512.1.S1_S_AT	91	8	734	3.02473	1	0.99999	98.9102
GOTERM_BP_FAT	GO:0030799~regulation of cyclic nucleotide metabolic process	3	0.14881	0.304307	CFA.500.1.S1_AT, CFAAFFX.27691.1.S1_S_AT, CFA.16243.1.S1_S_AT, CFAAFFX.13512.1.S1_S_AT	91	9	734	2.68864	1	0.999992	99.6102
GOTERM_BP_FAT	GO:0006140~regulation of nucleotide metabolic process	3	0.14881	0.304307	CFA.500.1.S1_AT, CFAAFFX.27691.1.S1_S_AT, CFA.16243.1.S1_S_AT, CFAAFFX.13512.1.S1_S_AT	91	9	734	2.68864	1	0.999992	99.6102
Annotation Cluster 11	Enrichment Score: 0.7613756313180029
Category	Term	Count	%	PValue	Genes	List Total	Pop Hits	Pop Total	Fold Enrichment	Bonferroni	Benjamini	FDR
GOTERM_BP_FAT	GO:0008643~carbohydrate transport	4	0.198413	0.112949	CFA.10804.1.A1_AT, CFA.500.1.S1_AT, CFA.8465.1.S1_AT, CFA.825.1.S2_AT, CFAAFFX.4630.1.S1_S_AT, CFA.16243.1.S1_S_AT, CFAAFFX.4630.1.S1_AT	91	10	734	3.22637	1	0.999569	83.9967
SP_PIR_KEYWORDS	sugar transport	3	0.14881	0.184821	CFA.10804.1.A1_AT, CFA.8465.1.S1_AT, CFA.825.1.S2_AT, CFAAFFX.4630.1.S1_S_AT, CFAAFFX.4630.1.S1_AT	114	6	847	3.71491	1	0.927729	91.9303
GOTERM_MF_FAT	GO:0051119~sugar transmembrane transporter activity	3	0.14881	0.249023	CFA.10804.1.A1_AT, CFA.8465.1.S1_AT, CFA.825.1.S2_AT, CFAAFFX.4630.1.S1_S_AT, CFAAFFX.4630.1.S1_AT	101	7	726	3.08062	1	0.999761	97.4755
Annotation Cluster 12	Enrichment Score: 0.7610248147187193
Category	Term	Count	%	PValue	Genes	List Total	Pop Hits	Pop Total	Fold Enrichment	Bonferroni	Benjamini	FDR
GOTERM_BP_FAT	GO:0006937~regulation of muscle contraction	4	0.198413	0.0270845	CFA.3770.1.S1_AT, CFAAFFX.15372.1.S1_S_AT, CFAAFFX.27691.1.S1_S_AT, CFA.3039.1.A1_AT, CFAAFFX.13512.1.S1_S_AT	91	6	734	5.37729	1	0.999976	34.2819
GOTERM_BP_FAT	GO:0006940~regulation of smooth muscle contraction	3	0.14881	0.041084	CFA.3770.1.S1_AT, CFAAFFX.27691.1.S1_S_AT, CFAAFFX.13512.1.S1_S_AT	91	3	734	8.06593	1	0.999981	47.3437
GOTERM_BP_FAT	GO:0045986~negative regulation of smooth muscle contraction	3	0.14881	0.041084	CFA.3770.1.S1_AT, CFAAFFX.27691.1.S1_S_AT, CFAAFFX.13512.1.S1_S_AT	91	3	734	8.06593	1	0.999981	47.3437
GOTERM_BP_FAT	GO:0045932~negative regulation of muscle contraction	3	0.14881	0.041084	CFA.3770.1.S1_AT, CFAAFFX.27691.1.S1_S_AT, CFAAFFX.13512.1.S1_S_AT	91	3	734	8.06593	1	0.999981	47.3437
GOTERM_BP_FAT	GO:0044057~regulation of system process	6	0.297619	0.0462636	CFA.3770.1.S1_AT, CFA.125.1.S1_S_AT, CFA.18129.1.S1_AT, CFAAFFX.15372.1.S1_S_AT, CFAAFFX.27691.1.S1_S_AT, CFA.3039.1.A1_AT, CFAAFFX.13512.1.S1_S_AT	91	17	734	2.8468	1	0.999898	51.5283
GOTERM_BP_FAT	GO:0051252~regulation of RNA metabolic process	11	0.545635	0.0567516	CFAAFFX.8402.1.S1_S_AT, CFA.3770.1.S1_AT, CFAAFFX.6.1.S1_S_AT, CFA.1213.1.S1_S_AT, CFAAFFX.12121.1.S1_S_AT, CFA.16322.1.S1_S_AT, CFAAFFX.20523.1.S1_S_AT, CFA.3808.1.S1_S_AT, CFAAFFX.11862.1.S1_AT, CFA.64.1.S1_AT, CFA.168.1.S1_AT, CFA.10740.2.A1_S_AT, CFAAFFX.12110.1.S1_S_AT, CFA.3509.1.S1_S_AT, CFA.10740.1.S1_AT	91	48	734	1.84844	1	0.999477	59.0675
GOTERM_BP_FAT	GO:0006355~regulation of transcription, DNA-dependent	11	0.545635	0.0567516	CFAAFFX.8402.1.S1_S_AT, CFA.3770.1.S1_AT, CFAAFFX.6.1.S1_S_AT, CFA.1213.1.S1_S_AT, CFAAFFX.12121.1.S1_S_AT, CFA.16322.1.S1_S_AT, CFAAFFX.20523.1.S1_S_AT, CFA.3808.1.S1_S_AT, CFAAFFX.11862.1.S1_AT, CFA.64.1.S1_AT, CFA.168.1.S1_AT, CFA.10740.2.A1_S_AT, CFAAFFX.12110.1.S1_S_AT, CFA.3509.1.S1_S_AT, CFA.10740.1.S1_AT	91	48	734	1.84844	1	0.999477	59.0675
GOTERM_BP_FAT	GO:0003013~circulatory system process	6	0.297619	0.0713255	CFA.3770.1.S1_AT, CFA.125.1.S1_S_AT, CFA.3449.1.S1_S_AT, CFA.500.1.S1_AT, CFAAFFX.27691.1.S1_S_AT, CFA.16243.1.S1_S_AT, CFAAFFX.13512.1.S1_S_AT	91	19	734	2.54714	1	0.999726	67.739
GOTERM_BP_FAT	GO:0008015~blood circulation	6	0.297619	0.0713255	CFA.3770.1.S1_AT, CFA.125.1.S1_S_AT, CFA.3449.1.S1_S_AT, CFA.500.1.S1_AT, CFAAFFX.27691.1.S1_S_AT, CFA.16243.1.S1_S_AT, CFAAFFX.13512.1.S1_S_AT	91	19	734	2.54714	1	0.999726	67.739
GOTERM_BP_FAT	GO:0045449~regulation of transcription	12	0.595238	0.102061	CFAAFFX.8402.1.S1_S_AT, CFA.3770.1.S1_AT, CFAAFFX.6.1.S1_S_AT, CFA.1213.1.S1_S_AT, CFAAFFX.7493.1.S1_S_AT, CFAAFFX.12121.1.S1_S_AT, CFA.16322.1.S1_S_AT, CFAAFFX.20523.1.S1_S_AT, CFA.3808.1.S1_S_AT, CFAAFFX.11862.1.S1_AT, CFA.64.1.S1_AT, CFA.168.1.S1_AT, CFA.10740.2.A1_S_AT, CFAAFFX.12110.1.S1_S_AT, CFA.3509.1.S1_S_AT, CFA.10740.1.S1_AT	91	60	734	1.61319	1	0.999497	80.7154
GOTERM_BP_FAT	GO:0006357~regulation of transcription from RNA polymerase II promoter	5	0.248016	0.222024	CFA.3770.1.S1_AT, CFA.64.1.S1_AT, CFA.1213.1.S1_S_AT, CFAAFFX.12110.1.S1_S_AT, CFAAFFX.12121.1.S1_S_AT, CFAAFFX.20523.1.S1_S_AT, CFA.3808.1.S1_S_AT, CFAAFFX.11862.1.S1_AT	91	20	734	2.01648	1	0.99998	97.8471
GOTERM_BP_FAT	GO:0045935~positive regulation of nucleobase, nucleoside, nucleotide and nucleic acid metabolic process	6	0.297619	0.276794	CFA.3770.1.S1_AT, CFA.1213.1.S1_S_AT, CFAAFFX.12110.1.S1_S_AT, CFAAFFX.27691.1.S1_S_AT, CFAAFFX.12121.1.S1_S_AT, CFA.3509.1.S1_S_AT, CFAAFFX.13512.1.S1_S_AT, CFAAFFX.11862.1.S1_AT	91	29	734	1.66881	1	0.999989	99.2948
GOTERM_BP_FAT	GO:0051173~positive regulation of nitrogen compound metabolic process	6	0.297619	0.302207	CFA.3770.1.S1_AT, CFA.1213.1.S1_S_AT, CFAAFFX.12110.1.S1_S_AT, CFAAFFX.27691.1.S1_S_AT, CFAAFFX.12121.1.S1_S_AT, CFA.3509.1.S1_S_AT, CFAAFFX.13512.1.S1_S_AT, CFAAFFX.11862.1.S1_AT	91	30	734	1.61319	1	0.999995	99.5919
GOTERM_BP_FAT	GO:0051241~negative regulation of multicellular organismal process	4	0.198413	0.311386	CFA.3770.1.S1_AT, CFAAFFX.15372.1.S1_S_AT, CFAAFFX.27691.1.S1_S_AT, CFA.3039.1.A1_AT, CFAAFFX.13512.1.S1_S_AT	91	16	734	2.01648	1	0.999991	99.6667
GOTERM_BP_FAT	GO:0010604~positive regulation of macromolecule metabolic process	7	0.347222	0.317931	CFA.3770.1.S1_AT, CFA.1213.1.S1_S_AT, CFA.3784.1.S1_S_AT, CFAAFFX.12110.1.S1_S_AT, CFAAFFX.10131.1.S1_S_AT, CFAAFFX.2203.1.S1_AT, CFAAFFX.12121.1.S1_S_AT, CFA.3486.1.S1_S_AT, CFA.3509.1.S1_S_AT, CFAAFFX.11862.1.S1_AT	91	38	734	1.48583	1	0.999989	99.712
GOTERM_BP_FAT	GO:0031328~positive regulation of cellular biosynthetic process	6	0.297619	0.380151	CFA.3770.1.S1_AT, CFA.1213.1.S1_S_AT, CFAAFFX.12110.1.S1_S_AT, CFAAFFX.27691.1.S1_S_AT, CFAAFFX.12121.1.S1_S_AT, CFA.3509.1.S1_S_AT, CFAAFFX.13512.1.S1_S_AT, CFAAFFX.11862.1.S1_AT	91	33	734	1.46653	1	0.999994	99.9333
GOTERM_BP_FAT	GO:0009891~positive regulation of biosynthetic process	6	0.297619	0.406288	CFA.3770.1.S1_AT, CFA.1213.1.S1_S_AT, CFAAFFX.12110.1.S1_S_AT, CFAAFFX.27691.1.S1_S_AT, CFAAFFX.12121.1.S1_S_AT, CFA.3509.1.S1_S_AT, CFAAFFX.13512.1.S1_S_AT, CFAAFFX.11862.1.S1_AT	91	34	734	1.4234	1	0.999993	99.9655
GOTERM_BP_FAT	GO:0010628~positive regulation of gene expression	5	0.248016	0.427171	CFA.3770.1.S1_AT, CFA.1213.1.S1_S_AT, CFA.3784.1.S1_S_AT, CFAAFFX.12110.1.S1_S_AT, CFAAFFX.12121.1.S1_S_AT, CFA.3509.1.S1_S_AT, CFAAFFX.11862.1.S1_AT	91	27	734	1.49369	1	0.999994	99.98
GOTERM_BP_FAT	GO:0045893~positive regulation of transcription, DNA-dependent	4	0.198413	0.452741	CFA.3770.1.S1_AT, CFA.1213.1.S1_S_AT, CFAAFFX.12110.1.S1_S_AT, CFAAFFX.12121.1.S1_S_AT, CFA.3509.1.S1_S_AT, CFAAFFX.11862.1.S1_AT	91	20	734	1.61319	1	0.999995	99.9901
GOTERM_BP_FAT	GO:0051254~positive regulation of RNA metabolic process	4	0.198413	0.452741	CFA.3770.1.S1_AT, CFA.1213.1.S1_S_AT, CFAAFFX.12110.1.S1_S_AT, CFAAFFX.12121.1.S1_S_AT, CFA.3509.1.S1_S_AT, CFAAFFX.11862.1.S1_AT	91	20	734	1.61319	1	0.999995	99.9901
GOTERM_BP_FAT	GO:0045944~positive regulation of transcription from RNA polymerase II promoter	3	0.14881	0.567122	CFA.3770.1.S1_AT, CFA.1213.1.S1_S_AT, CFAAFFX.12110.1.S1_S_AT, CFAAFFX.12121.1.S1_S_AT, CFAAFFX.11862.1.S1_AT	91	15	734	1.61319	1	1	99.9997
GOTERM_BP_FAT	GO:0045941~positive regulation of transcription	4	0.198413	0.581329	CFA.3770.1.S1_AT, CFA.1213.1.S1_S_AT, CFAAFFX.12110.1.S1_S_AT, CFAAFFX.12121.1.S1_S_AT, CFA.3509.1.S1_S_AT, CFAAFFX.11862.1.S1_AT	91	24	734	1.34432	1	1	99.9998
GOTERM_BP_FAT	GO:0051240~positive regulation of multicellular organismal process	3	0.14881	0.603656	CFA.3770.1.S1_AT, CFAAFFX.15372.1.S1_S_AT, CFAAFFX.27691.1.S1_S_AT, CFA.3039.1.A1_AT	91	16	734	1.51236	1	1	99.9999
GOTERM_BP_FAT	GO:0010557~positive regulation of macromolecule biosynthetic process	4	0.198413	0.756223	CFA.3770.1.S1_AT, CFA.1213.1.S1_S_AT, CFAAFFX.12110.1.S1_S_AT, CFAAFFX.12121.1.S1_S_AT, CFA.3509.1.S1_S_AT, CFAAFFX.11862.1.S1_AT	91	31	734	1.04077	1	1	100
Annotation Cluster 13	Enrichment Score: 0.7490884627378523
Category	Term	Count	%	PValue	Genes	List Total	Pop Hits	Pop Total	Fold Enrichment	Bonferroni	Benjamini	FDR
KEGG_PATHWAY	cfa00980:Metabolism of xenobiotics by cytochrome P450	9	0.446429	0.0753719	CFAAFFX.24797.1.S1_AT, CFA.14362.1.S1_S_AT, CFAAFFX.17681.1.S1_X_AT, CFA.12422.1.A1_AT, CFAAFFX.3092.1.S1_X_AT, CFA.6206.1.A1_A_AT, CFAAFFX.27784.1.S1_S_AT, CFAAFFX.17431.1.S1_S_AT, CFAAFFX.17810.1.S1_X_AT, CFA.6276.1.A1_S_AT, CFAAFFX.29492.1.S1_X_AT, CFA.4088.1.A1_AT, CFA.17169.1.S1_AT, CFAAFFX.16423.1.S1_S_AT, CFAAFFX.17685.1.S1_S_AT, CFAAFFX.6493.1.S1_S_AT, CFA.4088.1.A1_S_AT	620	36	4905	1.97782	0.999999	0.634881	61.911
KEGG_PATHWAY	cfa00982:Drug metabolism	8	0.396825	0.254123	CFA.14362.1.S1_S_AT, CFAAFFX.17681.1.S1_X_AT, CFA.12422.1.A1_AT, CFAAFFX.3092.1.S1_X_AT, CFA.6206.1.A1_A_AT, CFAAFFX.27784.1.S1_S_AT, CFAAFFX.17431.1.S1_S_AT, CFAAFFX.17810.1.S1_X_AT, CFA.6276.1.A1_S_AT, CFAAFFX.29492.1.S1_X_AT, CFA.17169.1.S1_AT, CFAAFFX.16423.1.S1_S_AT, CFAAFFX.17685.1.S1_S_AT, CFAAFFX.6493.1.S1_S_AT	620	41	4905	1.54367	1	0.778616	97.2986
KEGG_PATHWAY	cfa00480:Glutathione metabolism	8	0.396825	0.295448	CFA.14362.1.S1_S_AT, CFAAFFX.17681.1.S1_X_AT, CFA.12422.1.A1_AT, CFAAFFX.3092.1.S1_X_AT, CFA.6206.1.A1_A_AT, CFA.3413.1.A1_AT, CFAAFFX.21025.1.S1_S_AT, CFA.6276.1.A1_S_AT, CFA.19148.1.S1_S_AT, CFAAFFX.17810.1.S1_X_AT, CFAAFFX.29492.1.S1_X_AT, CFAAFFX.10681.1.S1_S_AT, CFAAFFX.17685.1.S1_S_AT, CFAAFFX.9942.1.S1_S_AT, CFAAFFX.6493.1.S1_S_AT	620	43	4905	1.47187	1	0.793172	98.6613
Annotation Cluster 14	Enrichment Score: 0.7069170569940719
Category	Term	Count	%	PValue	Genes	List Total	Pop Hits	Pop Total	Fold Enrichment	Bonferroni	Benjamini	FDR
GOTERM_MF_FAT	GO:0030528~transcription regulator activity	9	0.446429	0.171517	CFAAFFX.8402.1.S1_S_AT, CFA.64.1.S1_AT, CFAAFFX.6.1.S1_S_AT, CFA.1213.1.S1_S_AT, CFA.168.1.S1_AT, CFAAFFX.12110.1.S1_S_AT, CFAAFFX.12121.1.S1_S_AT, CFA.16322.1.S1_S_AT, CFAAFFX.20523.1.S1_S_AT, CFA.3808.1.S1_S_AT, CFA.3509.1.S1_S_AT, CFAAFFX.11862.1.S1_AT	101	40	726	1.61733	1	1	91.0835
INTERPRO	IPR001092:Basic helix-loop-helix dimerisation region bHLH	3	0.14881	0.188105	CFA.64.1.S1_AT, CFA.168.1.S1_AT, CFAAFFX.20523.1.S1_S_AT, CFA.3808.1.S1_S_AT	126	6	927	3.67857	1	1	94.2297
SMART	SM00353:HLH	3	0.14881	0.234716	CFA.64.1.S1_AT, CFA.168.1.S1_AT, CFAAFFX.20523.1.S1_S_AT, CFA.3808.1.S1_S_AT	74	6	471	3.18243	1	0.999966	94.0535
Annotation Cluster 15	Enrichment Score: 0.6888724765596718
Category	Term	Count	%	PValue	Genes	List Total	Pop Hits	Pop Total	Fold Enrichment	Bonferroni	Benjamini	FDR
GOTERM_BP_FAT	GO:0051252~regulation of RNA metabolic process	11	0.545635	0.0567516	CFAAFFX.8402.1.S1_S_AT, CFA.3770.1.S1_AT, CFAAFFX.6.1.S1_S_AT, CFA.1213.1.S1_S_AT, CFAAFFX.12121.1.S1_S_AT, CFA.16322.1.S1_S_AT, CFAAFFX.20523.1.S1_S_AT, CFA.3808.1.S1_S_AT, CFAAFFX.11862.1.S1_AT, CFA.64.1.S1_AT, CFA.168.1.S1_AT, CFA.10740.2.A1_S_AT, CFAAFFX.12110.1.S1_S_AT, CFA.3509.1.S1_S_AT, CFA.10740.1.S1_AT	91	48	734	1.84844	1	0.999477	59.0675
GOTERM_BP_FAT	GO:0006355~regulation of transcription, DNA-dependent	11	0.545635	0.0567516	CFAAFFX.8402.1.S1_S_AT, CFA.3770.1.S1_AT, CFAAFFX.6.1.S1_S_AT, CFA.1213.1.S1_S_AT, CFAAFFX.12121.1.S1_S_AT, CFA.16322.1.S1_S_AT, CFAAFFX.20523.1.S1_S_AT, CFA.3808.1.S1_S_AT, CFAAFFX.11862.1.S1_AT, CFA.64.1.S1_AT, CFA.168.1.S1_AT, CFA.10740.2.A1_S_AT, CFAAFFX.12110.1.S1_S_AT, CFA.3509.1.S1_S_AT, CFA.10740.1.S1_AT	91	48	734	1.84844	1	0.999477	59.0675
SP_PIR_KEYWORDS	nucleus	19	0.94246	0.0713778	CFAAFFX.6.1.S1_S_AT, CFA.1213.1.S1_S_AT, CFA.124.1.S1_AT, CFA.103.1.A1_S_AT, CFA.16322.1.S1_S_AT, CFA.3808.1.S1_S_AT, CFA.16245.1.S1_AT, CFA.416.1.S1_AT, CFAAFFX.11862.1.S1_AT, CFA.57.1.S1_S_AT, CFA.168.1.S1_AT, CFAAFFX.12110.1.S1_S_AT, CFAAFFX.24368.1.S1_S_AT, CFAAFFX.10841.1.S1_S_AT, CFA.34.1.S1_AT, CFAAFFX.8402.1.S1_S_AT, CFA.18129.1.S1_AT, CFAAFFX.7493.1.S1_S_AT, CFA.416.1.S1_S_AT, CFA.110.1.…	114	96	847	1.47049	0.999998	0.891565	59.8341
GOTERM_BP_FAT	GO:0045449~regulation of transcription	12	0.595238	0.102061	CFAAFFX.8402.1.S1_S_AT, CFA.3770.1.S1_AT, CFAAFFX.6.1.S1_S_AT, CFA.1213.1.S1_S_AT, CFAAFFX.7493.1.S1_S_AT, CFAAFFX.12121.1.S1_S_AT, CFA.16322.1.S1_S_AT, CFAAFFX.20523.1.S1_S_AT, CFA.3808.1.S1_S_AT, CFAAFFX.11862.1.S1_AT, CFA.64.1.S1_AT, CFA.168.1.S1_AT, CFA.10740.2.A1_S_AT, CFAAFFX.12110.1.S1_S_AT, CFA.3509.1.S1_S_AT, CFA.10740.1.S1_AT	91	60	734	1.61319	1	0.999497	80.7154
GOTERM_MF_FAT	GO:0030528~transcription regulator activity	9	0.446429	0.171517	CFAAFFX.8402.1.S1_S_AT, CFA.64.1.S1_AT, CFAAFFX.6.1.S1_S_AT, CFA.1213.1.S1_S_AT, CFA.168.1.S1_AT, CFAAFFX.12110.1.S1_S_AT, CFAAFFX.12121.1.S1_S_AT, CFA.16322.1.S1_S_AT, CFAAFFX.20523.1.S1_S_AT, CFA.3808.1.S1_S_AT, CFA.3509.1.S1_S_AT, CFAAFFX.11862.1.S1_AT	101	40	726	1.61733	1	1	91.0835
GOTERM_MF_FAT	GO:0003677~DNA binding	12	0.595238	0.188135	CFAAFFX.8402.1.S1_S_AT, CFAAFFX.6.1.S1_S_AT, CFA.1213.1.S1_S_AT, CFAAFFX.7493.1.S1_S_AT, CFA.9868.1.A1_AT, CFA.416.1.S1_S_AT, CFAAFFX.12121.1.S1_S_AT, CFA.16322.1.S1_S_AT, CFA.3808.1.S1_S_AT, CFA.416.1.S1_AT, CFAAFFX.11862.1.S1_AT, CFA.168.1.S1_AT, CFA.10740.2.A1_S_AT, CFAAFFX.12110.1.S1_S_AT, CFA.85.1.S1_S_AT, CFAAFFX.10841.1.S1_S_AT, CFA.10740.1.S1_AT	101	60	726	1.43762	1	0.999995	93.1271
GOTERM_BP_FAT	GO:0006357~regulation of transcription from RNA polymerase II promoter	5	0.248016	0.222024	CFA.3770.1.S1_AT, CFA.64.1.S1_AT, CFA.1213.1.S1_S_AT, CFAAFFX.12110.1.S1_S_AT, CFAAFFX.12121.1.S1_S_AT, CFAAFFX.20523.1.S1_S_AT, CFA.3808.1.S1_S_AT, CFAAFFX.11862.1.S1_AT	91	20	734	2.01648	1	0.99998	97.8471
GOTERM_BP_FAT	GO:0006350~transcription	7	0.347222	0.317931	CFAAFFX.8402.1.S1_S_AT, CFA.1213.1.S1_S_AT, CFAAFFX.7493.1.S1_S_AT, CFA.168.1.S1_AT, CFAAFFX.12110.1.S1_S_AT, CFAAFFX.12121.1.S1_S_AT, CFA.16322.1.S1_S_AT, CFA.3808.1.S1_S_AT, CFAAFFX.11862.1.S1_AT	91	38	734	1.48583	1	0.999989	99.712
SP_PIR_KEYWORDS	dna-binding	9	0.446429	0.324533	CFAAFFX.8402.1.S1_S_AT, CFAAFFX.6.1.S1_S_AT, CFA.1213.1.S1_S_AT, CFAAFFX.7493.1.S1_S_AT, CFA.416.1.S1_S_AT, CFAAFFX.12121.1.S1_S_AT, CFA.16322.1.S1_S_AT, CFA.3808.1.S1_S_AT, CFA.416.1.S1_AT, CFAAFFX.11862.1.S1_AT, CFAAFFX.12110.1.S1_S_AT, CFA.85.1.S1_S_AT, CFAAFFX.10841.1.S1_S_AT	114	49	847	1.36466	1	0.970729	99.2036
SP_PIR_KEYWORDS	Transcription	7	0.347222	0.396568	CFAAFFX.8402.1.S1_S_AT, CFA.1213.1.S1_S_AT, CFAAFFX.7493.1.S1_S_AT, CFA.168.1.S1_AT, CFAAFFX.12110.1.S1_S_AT, CFAAFFX.12121.1.S1_S_AT, CFA.16322.1.S1_S_AT, CFA.3808.1.S1_S_AT, CFAAFFX.11862.1.S1_AT	114	38	847	1.36865	1	0.977369	99.8014
SP_PIR_KEYWORDS	transcription regulation	7	0.347222	0.396568	CFAAFFX.8402.1.S1_S_AT, CFA.1213.1.S1_S_AT, CFAAFFX.7493.1.S1_S_AT, CFA.168.1.S1_AT, CFAAFFX.12110.1.S1_S_AT, CFAAFFX.12121.1.S1_S_AT, CFA.16322.1.S1_S_AT, CFA.3808.1.S1_S_AT, CFAAFFX.11862.1.S1_AT	114	38	847	1.36865	1	0.977369	99.8014
GOTERM_MF_FAT	GO:0043565~sequence-specific DNA binding	4	0.198413	0.635481	CFAAFFX.8402.1.S1_S_AT, CFAAFFX.6.1.S1_S_AT, CFA.1213.1.S1_S_AT, CFAAFFX.12110.1.S1_S_AT, CFAAFFX.12121.1.S1_S_AT, CFAAFFX.11862.1.S1_AT	101	23	726	1.25011	1	0.999998	99.9998
GOTERM_MF_FAT	GO:0003700~transcription factor activity	5	0.248016	0.6394	CFAAFFX.8402.1.S1_S_AT, CFAAFFX.6.1.S1_S_AT, CFA.1213.1.S1_S_AT, CFAAFFX.12110.1.S1_S_AT, CFAAFFX.12121.1.S1_S_AT, CFA.16322.1.S1_S_AT, CFAAFFX.11862.1.S1_AT	101	31	726	1.15937	1	0.999996	99.9998
Annotation Cluster 16	Enrichment Score: 0.6070121090094894
Category	Term	Count	%	PValue	Genes	List Total	Pop Hits	Pop Total	Fold Enrichment	Bonferroni	Benjamini	FDR
INTERPRO	IPR001611:Leucine-rich repeat	4	0.198413	0.212405	CFAAFFX.24.1.S1_AT, CFA.3763.1.S2_AT, CFAAFFX.24815.1.S1_AT, CFA.3762.1.A1_S_AT	126	12	927	2.45238	1	1	96.1933
INTERPRO	IPR000372:Leucine-rich repeat, cysteine-rich flanking region, N-terminal	3	0.14881	0.2411	CFAAFFX.24.1.S1_AT, CFA.3763.1.S2_AT, CFA.3762.1.A1_S_AT	126	7	927	3.15306	1	1	97.7095
SP_PIR_KEYWORDS	leucine-rich repeat	4	0.198413	0.245235	CFAAFFX.24.1.S1_AT, CFA.3763.1.S2_AT, CFAAFFX.24815.1.S1_AT, CFA.3762.1.A1_S_AT	114	13	847	2.2861	1	0.949155	96.8743
SMART	SM00013:LRRNT	3	0.14881	0.297172	CFAAFFX.24.1.S1_AT, CFA.3763.1.S2_AT, CFA.3762.1.A1_S_AT	74	7	471	2.7278	1	0.999883	97.578
Annotation Cluster 17	Enrichment Score: 0.6020477876463461
Category	Term	Count	%	PValue	Genes	List Total	Pop Hits	Pop Total	Fold Enrichment	Bonferroni	Benjamini	FDR
GOTERM_BP_FAT	GO:0051172~negative regulation of nitrogen compound metabolic process	4	0.198413	0.112949	CFA.64.1.S1_AT, CFA.9868.1.A1_AT, CFA.500.1.S1_AT, CFA.16243.1.S1_S_AT, CFAAFFX.20523.1.S1_S_AT, CFA.3808.1.S1_S_AT	91	10	734	3.22637	1	0.999569	83.9967
GOTERM_BP_FAT	GO:0045934~negative regulation of nucleobase, nucleoside, nucleotide and nucleic acid metabolic process	4	0.198413	0.112949	CFA.64.1.S1_AT, CFA.9868.1.A1_AT, CFA.500.1.S1_AT, CFA.16243.1.S1_S_AT, CFAAFFX.20523.1.S1_S_AT, CFA.3808.1.S1_S_AT	91	10	734	3.22637	1	0.999569	83.9967
GOTERM_BP_FAT	GO:0009890~negative regulation of biosynthetic process	4	0.198413	0.27572	CFA.64.1.S1_AT, CFA.9868.1.A1_AT, CFA.500.1.S1_AT, CFA.16243.1.S1_S_AT, CFAAFFX.20523.1.S1_S_AT, CFA.3808.1.S1_S_AT	91	15	734	2.15092	1	0.999993	99.2786
GOTERM_BP_FAT	GO:0031327~negative regulation of cellular biosynthetic process	4	0.198413	0.27572	CFA.64.1.S1_AT, CFA.9868.1.A1_AT, CFA.500.1.S1_AT, CFA.16243.1.S1_S_AT, CFAAFFX.20523.1.S1_S_AT, CFA.3808.1.S1_S_AT	91	15	734	2.15092	1	0.999993	99.2786
GOTERM_BP_FAT	GO:0010558~negative regulation of macromolecule biosynthetic process	3	0.14881	0.443952	CFA.64.1.S1_AT, CFA.9868.1.A1_AT, CFAAFFX.20523.1.S1_S_AT, CFA.3808.1.S1_S_AT	91	12	734	2.01648	1	0.999995	99.9873
GOTERM_BP_FAT	GO:0010605~negative regulation of macromolecule metabolic process	3	0.14881	0.567122	CFA.64.1.S1_AT, CFA.9868.1.A1_AT, CFAAFFX.20523.1.S1_S_AT, CFA.3808.1.S1_S_AT	91	15	734	1.61319	1	1	99.9997
Annotation Cluster 18	Enrichment Score: 0.5083615855990069
Category	Term	Count	%	PValue	Genes	List Total	Pop Hits	Pop Total	Fold Enrichment	Bonferroni	Benjamini	FDR
GOTERM_BP_FAT	GO:0001944~vasculature development	6	0.297619	0.181501	CFA.57.1.S1_S_AT, CFAAFFX.21755.1.S1_AT, CFAAFFX.25065.1.S1_AT, CFA.500.1.S1_AT, CFA.190.1.S1_S_AT, CFAAFFX.25065.1.S1_S_AT, CFA.3749.1.S1_AT, CFA.14179.1.A1_AT, CFA.16243.1.S1_S_AT, CFA.3523.1.S1_S_AT	91	25	734	1.93582	1	0.999985	95.3208
GOTERM_BP_FAT	GO:0001568~blood vessel development	5	0.248016	0.338023	CFA.57.1.S1_S_AT, CFAAFFX.21755.1.S1_AT, CFA.500.1.S1_AT, CFA.190.1.S1_S_AT, CFA.14179.1.A1_AT, CFA.16243.1.S1_S_AT, CFA.3523.1.S1_S_AT	91	24	734	1.6804	1	0.999989	99.8176
GOTERM_BP_FAT	GO:0048514~blood vessel morphogenesis	4	0.198413	0.486508	CFA.57.1.S1_S_AT, CFAAFFX.21755.1.S1_AT, CFA.500.1.S1_AT, CFA.14179.1.A1_AT, CFA.16243.1.S1_S_AT, CFA.3523.1.S1_S_AT	91	21	734	1.53637	1	0.999998	99.9962
Annotation Cluster 19	Enrichment Score: 0.5004890940228979
Category	Term	Count	%	PValue	Genes	List Total	Pop Hits	Pop Total	Fold Enrichment	Bonferroni	Benjamini	FDR
KEGG_PATHWAY	cfa05412:Arrhythmogenic right ventricular cardiomyopathy (ARVC)	13	0.644841	0.153662	CFA.10634.1.A1_AT, CFA.11961.1.A1_S_AT, CFAAFFX.27747.1.S1_AT, CFA.13125.1.A1_A_AT, CFAAFFX.15538.1.S1_AT, CFAAFFX.19392.1.S1_AT, CFAAFFX.27656.1.S1_AT, CFA.18366.1.S1_S_AT, CFAAFFX.15045.1.S1_AT, CFA.10299.1.A1_AT, CFAAFFX.27657.1.S1_AT, CFAAFFX.1052.1.S1_S_AT, CFA.17561.1.S1_AT, CFAAFFX.15557.1.S1_S_AT, CFAAFFX.27660.1.S1_AT, CFA.18226.1.S1_S_AT, CFA.15235.1.S1_AT, CFAAFFX.17675.1.S1_AT, CFAAFF…	620	69	4905	1.49053	1	0.68495	87.1908
KEGG_PATHWAY	cfa05410:Hypertrophic cardiomyopathy (HCM)	12	0.595238	0.412531	CFA.10634.1.A1_AT, CFA.11961.1.A1_S_AT, CFA.17561.1.S1_AT, CFAAFFX.15538.1.S1_AT, CFAAFFX.19392.1.S1_AT, CFAAFFX.15557.1.S1_S_AT, CFAAFFX.28972.1.S1_AT, CFA.15235.1.S1_AT, CFA.18226.1.S1_S_AT, CFA.18366.1.S1_S_AT, CFAAFFX.17675.1.S1_AT, CFAAFFX.10710.1.S1_S_AT, CFAAFFX.19408.1.S1_S_AT, CFAAFFX.24064.1.S1_AT, CFAAFFX.28209.1.S1_AT, CFAAFFX.4044.1.S1_S_AT, CFA.3509.1.S1_S_AT, CFAAFFX.16904.1.S1_S_A…	620	79	4905	1.20171	1	0.858299	99.8573
KEGG_PATHWAY	cfa05414:Dilated cardiomyopathy	12	0.595238	0.497174	CFA.10634.1.A1_AT, CFA.18129.1.S1_AT, CFA.11961.1.A1_S_AT, CFA.17561.1.S1_AT, CFAAFFX.15538.1.S1_AT, CFAAFFX.19392.1.S1_AT, CFAAFFX.15557.1.S1_S_AT, CFA.15235.1.S1_AT, CFA.18226.1.S1_S_AT, CFA.18366.1.S1_S_AT, CFAAFFX.17675.1.S1_AT, CFAAFFX.10710.1.S1_S_AT, CFAAFFX.19408.1.S1_S_AT, CFAAFFX.24064.1.S1_AT, CFAAFFX.28209.1.S1_AT, CFAAFFX.4044.1.S1_S_AT, CFA.3509.1.S1_S_AT, CFAAFFX.16904.1.S1_S_AT, C…	620	84	4905	1.13018	1	0.894605	99.979
Annotation Cluster 20	Enrichment Score: 0.4631865715482906
Category	Term	Count	%	PValue	Genes	List Total	Pop Hits	Pop Total	Fold Enrichment	Bonferroni	Benjamini	FDR
SP_PIR_KEYWORDS	growth factor	6	0.297619	0.1153	CFA.3784.1.S1_S_AT, CFAAFFX.10518.1.S1_S_AT, CFAAFFX.16198.1.S1_S_AT, CFAAFFX.10131.1.S1_S_AT, CFAAFFX.2203.1.S1_AT, CFA.3486.1.S1_S_AT, CFA.3509.1.S1_S_AT	114	20	847	2.22895	1	0.889763	77.8864
GOTERM_MF_FAT	GO:0008083~growth factor activity	6	0.297619	0.19918	CFA.3784.1.S1_S_AT, CFAAFFX.10518.1.S1_S_AT, CFAAFFX.16198.1.S1_S_AT, CFAAFFX.10131.1.S1_S_AT, CFAAFFX.2203.1.S1_AT, CFA.3486.1.S1_S_AT, CFA.3509.1.S1_S_AT	101	23	726	1.87516	1	0.999968	94.2361
GOTERM_BP_FAT	GO:0010604~positive regulation of macromolecule metabolic process	7	0.347222	0.317931	CFA.3770.1.S1_AT, CFA.1213.1.S1_S_AT, CFA.3784.1.S1_S_AT, CFAAFFX.12110.1.S1_S_AT, CFAAFFX.10131.1.S1_S_AT, CFAAFFX.2203.1.S1_AT, CFAAFFX.12121.1.S1_S_AT, CFA.3486.1.S1_S_AT, CFA.3509.1.S1_S_AT, CFAAFFX.11862.1.S1_AT	91	38	734	1.48583	1	0.999989	99.712
INTERPRO	IPR012351:Four-helical cytokine, core	3	0.14881	0.722242	CFA.3784.1.S1_S_AT, CFAAFFX.10131.1.S1_S_AT, CFAAFFX.2203.1.S1_AT, CFA.3486.1.S1_S_AT	126	18	927	1.22619	1	1	100
GOTERM_CC_FAT	GO:0005615~extracellular space	6	0.297619	0.916167	CFA.3709.1.S1_S_AT, CFA.134.1.S1_S_AT, CFA.3784.1.S1_S_AT, CFAAFFX.10131.1.S1_S_AT, CFAAFFX.2203.1.S1_AT, CFA.3486.1.S1_S_AT, CFA.3450.1.S1_S_AT	88	64	710	0.756392	1	0.999737	100
Annotation Cluster 21	Enrichment Score: 0.4533633686102464
Category	Term	Count	%	PValue	Genes	List Total	Pop Hits	Pop Total	Fold Enrichment	Bonferroni	Benjamini	FDR
INTERPRO	IPR000917:Sulfatase	4	0.198413	0.250576	CFAAFFX.17034.1.S1_S_AT, CFAAFFX.12692.1.S1_AT, CFAAFFX.30401.1.S1_AT, CFAAFFX.30402.1.S1_S_AT, CFAAFFX.17384.1.S1_AT, CFAAFFX.17381.1.S1_S_AT, CFA.6393.1.A1_S_AT, CFA.16398.1.S1_AT	126	13	927	2.26374	1	1	98.0715
INTERPRO	IPR017849:Alkaline phosphatase-like, alpha/beta/alpha	4	0.198413	0.250576	CFAAFFX.17034.1.S1_S_AT, CFAAFFX.12692.1.S1_AT, CFAAFFX.30401.1.S1_AT, CFAAFFX.30402.1.S1_S_AT, CFAAFFX.17384.1.S1_AT, CFAAFFX.17381.1.S1_S_AT, CFA.6393.1.A1_S_AT, CFA.16398.1.S1_AT	126	13	927	2.26374	1	1	98.0715
GOTERM_MF_FAT	GO:0008484~sulfuric ester hydrolase activity	4	0.198413	0.261109	CFAAFFX.17034.1.S1_S_AT, CFAAFFX.12692.1.S1_AT, CFAAFFX.30401.1.S1_AT, CFAAFFX.30402.1.S1_S_AT, CFAAFFX.17384.1.S1_AT, CFAAFFX.17381.1.S1_S_AT, CFA.6393.1.A1_S_AT, CFA.16398.1.S1_AT	101	13	726	2.21173	1	0.999604	97.9504
COG_ONTOLOGY	Inorganic ion transport and metabolism	5	0.248016	0.451351	CFAAFFX.12692.1.S1_AT, CFAAFFX.16862.1.S1_S_AT, CFAAFFX.30401.1.S1_AT, CFAAFFX.30402.1.S1_S_AT, CFAAFFX.17384.1.S1_AT, CFAAFFX.17381.1.S1_S_AT, CFAAFFX.14161.1.S1_S_AT	201	30	1756	1.45605	1	0.915236	99.5439
GOTERM_MF_FAT	GO:0005509~calcium ion binding	8	0.396825	0.731085	CFAAFFX.17034.1.S1_S_AT, CFAAFFX.12692.1.S1_AT, CFAAFFX.26852.1.S1_AT, CFAAFFX.30401.1.S1_AT, CFAAFFX.30402.1.S1_S_AT, CFA.12.1.S1_S_AT, CFA.183.1.S1_S_AT, CFA.3649.1.S1_S_AT, CFA.6393.1.A1_S_AT, CFA.16398.1.S1_AT, CFA.3631.1.A1_AT	101	59	726	0.97466	1	0.999998	100
Annotation Cluster 22	Enrichment Score: 0.45015753723027274
Category	Term	Count	%	PValue	Genes	List Total	Pop Hits	Pop Total	Fold Enrichment	Bonferroni	Benjamini	FDR
GOTERM_BP_FAT	GO:0007276~gamete generation	4	0.198413	0.206271	CFA.57.1.S1_S_AT, CFA.9868.1.A1_AT, CFAAFFX.10131.1.S1_S_AT, CFA.14179.1.A1_AT, CFA.3509.1.S1_S_AT	91	13	734	2.48183	1	0.999986	97.075
GOTERM_BP_FAT	GO:0032504~multicellular organism reproduction	4	0.198413	0.382879	CFA.57.1.S1_S_AT, CFA.9868.1.A1_AT, CFAAFFX.10131.1.S1_S_AT, CFA.14179.1.A1_AT, CFA.3509.1.S1_S_AT	91	18	734	1.79243	1	0.999992	99.9376
GOTERM_BP_FAT	GO:0048609~reproductive process in a multicellular organism	4	0.198413	0.382879	CFA.57.1.S1_S_AT, CFA.9868.1.A1_AT, CFAAFFX.10131.1.S1_S_AT, CFA.14179.1.A1_AT, CFA.3509.1.S1_S_AT	91	18	734	1.79243	1	0.999992	99.9376
GOTERM_BP_FAT	GO:0019953~sexual reproduction	4	0.198413	0.418133	CFA.57.1.S1_S_AT, CFA.9868.1.A1_AT, CFAAFFX.10131.1.S1_S_AT, CFA.14179.1.A1_AT, CFA.3509.1.S1_S_AT	91	19	734	1.69809	1	0.999994	99.9746
GOTERM_BP_FAT	GO:0048610~reproductive cellular process	3	0.14881	0.443952	CFA.9868.1.A1_AT, CFAAFFX.10131.1.S1_S_AT, CFA.3509.1.S1_S_AT	91	12	734	2.01648	1	0.999995	99.9873
Annotation Cluster 23	Enrichment Score: 0.3417326782172773
Category	Term	Count	%	PValue	Genes	List Total	Pop Hits	Pop Total	Fold Enrichment	Bonferroni	Benjamini	FDR
GOTERM_BP_FAT	GO:0012501~programmed cell death	6	0.297619	0.276794	CFA.107.1.S1_AT, CFA.34.1.S1_S_AT, CFA.110.1.S1_S_AT, CFA.15826.1.S1_S_AT, CFAAFFX.10131.1.S1_S_AT, CFAAFFX.25711.1.S1_S_AT, CFAAFFX.10071.1.S1_S_AT, CFA.34.1.S1_AT	91	29	734	1.66881	1	0.999989	99.2948
SP_PIR_KEYWORDS	Apoptosis	4	0.198413	0.322854	CFA.107.1.S1_AT, CFA.34.1.S1_S_AT, CFA.110.1.S1_S_AT, CFA.15826.1.S1_S_AT, CFAAFFX.25711.1.S1_S_AT, CFA.34.1.S1_AT	114	15	847	1.98129	1	0.979732	99.1788
GOTERM_BP_FAT	GO:0043067~regulation of programmed cell death	7	0.347222	0.388335	CFA.1213.1.S1_S_AT, CFA.9868.1.A1_AT, CFA.34.1.S1_S_AT, CFA.3784.1.S1_S_AT, CFA.110.1.S1_S_AT, CFA.15826.1.S1_S_AT, CFAAFFX.10131.1.S1_S_AT, CFA.34.1.S1_AT, CFAAFFX.11862.1.S1_AT	91	41	734	1.37711	1	0.99999	99.9455
GOTERM_BP_FAT	GO:0010941~regulation of cell death	7	0.347222	0.388335	CFA.1213.1.S1_S_AT, CFA.9868.1.A1_AT, CFA.34.1.S1_S_AT, CFA.3784.1.S1_S_AT, CFA.110.1.S1_S_AT, CFA.15826.1.S1_S_AT, CFAAFFX.10131.1.S1_S_AT, CFA.34.1.S1_AT, CFAAFFX.11862.1.S1_AT	91	41	734	1.37711	1	0.99999	99.9455
GOTERM_BP_FAT	GO:0042981~regulation of apoptosis	7	0.347222	0.388335	CFA.1213.1.S1_S_AT, CFA.9868.1.A1_AT, CFA.34.1.S1_S_AT, CFA.3784.1.S1_S_AT, CFA.110.1.S1_S_AT, CFA.15826.1.S1_S_AT, CFAAFFX.10131.1.S1_S_AT, CFA.34.1.S1_AT, CFAAFFX.11862.1.S1_AT	91	41	734	1.37711	1	0.99999	99.9455
GOTERM_BP_FAT	GO:0016265~death	6	0.297619	0.406288	CFA.107.1.S1_AT, CFA.34.1.S1_S_AT, CFA.110.1.S1_S_AT, CFA.15826.1.S1_S_AT, CFAAFFX.10131.1.S1_S_AT, CFAAFFX.25711.1.S1_S_AT, CFAAFFX.10071.1.S1_S_AT, CFA.34.1.S1_AT	91	34	734	1.4234	1	0.999993	99.9655
GOTERM_BP_FAT	GO:0008219~cell death	6	0.297619	0.406288	CFA.107.1.S1_AT, CFA.34.1.S1_S_AT, CFA.110.1.S1_S_AT, CFA.15826.1.S1_S_AT, CFAAFFX.10131.1.S1_S_AT, CFAAFFX.25711.1.S1_S_AT, CFAAFFX.10071.1.S1_S_AT, CFA.34.1.S1_AT	91	34	734	1.4234	1	0.999993	99.9655
GOTERM_BP_FAT	GO:0006915~apoptosis	5	0.248016	0.456386	CFA.107.1.S1_AT, CFA.34.1.S1_S_AT, CFA.110.1.S1_S_AT, CFA.15826.1.S1_S_AT, CFAAFFX.25711.1.S1_S_AT, CFAAFFX.10071.1.S1_S_AT, CFA.34.1.S1_AT	91	28	734	1.44035	1	0.999995	99.991
GOTERM_BP_FAT	GO:0043069~negative regulation of programmed cell death	3	0.14881	0.637849	CFA.3784.1.S1_S_AT, CFA.15826.1.S1_S_AT, CFAAFFX.10131.1.S1_S_AT	91	17	734	1.4234	1	1	100
GOTERM_BP_FAT	GO:0043066~negative regulation of apoptosis	3	0.14881	0.637849	CFA.3784.1.S1_S_AT, CFA.15826.1.S1_S_AT, CFAAFFX.10131.1.S1_S_AT	91	17	734	1.4234	1	1	100
GOTERM_BP_FAT	GO:0060548~negative regulation of cell death	3	0.14881	0.637849	CFA.3784.1.S1_S_AT, CFA.15826.1.S1_S_AT, CFAAFFX.10131.1.S1_S_AT	91	17	734	1.4234	1	1	100
GOTERM_CC_FAT	GO:0005739~mitochondrion	6	0.297619	0.774941	CFA.107.1.S1_AT, CFA.18129.1.S1_AT, CFA.93.1.S1_AT, CFA.34.1.S1_S_AT, CFA.110.1.S1_S_AT, CFA.4546.1.S1_S_AT, CFAAFFX.25711.1.S1_S_AT, CFA.34.1.S1_AT	88	51	710	0.949198	1	0.999514	100
Annotation Cluster 24	Enrichment Score: 0.30480364954110173
Category	Term	Count	%	PValue	Genes	List Total	Pop Hits	Pop Total	Fold Enrichment	Bonferroni	Benjamini	FDR
GOTERM_MF_FAT	GO:0008233~peptidase activity	9	0.446429	0.208831	CFAAFFX.18761.1.S1_S_AT, CFA.107.1.S1_AT, CFAAFFX.1117.1.S1_S_AT, CFA.134.1.S1_S_AT, CFAAFFX.18787.1.S1_AT, CFAAFFX.23108.1.S1_S_AT, CFA.1661.1.S1_AT, CFA.12.1.S1_S_AT, CFAAFFX.10518.1.S1_S_AT, CFAAFFX.25711.1.S1_S_AT, CFA.3571.1.A1_S_AT, CFA.588.1.S1_AT, CFAAFFX.10944.1.S1_AT	101	42	726	1.54031	1	0.999888	95.0675
GOTERM_BP_FAT	GO:0006508~proteolysis	8	0.396825	0.372404	CFAAFFX.18761.1.S1_S_AT, CFA.107.1.S1_AT, CFAAFFX.1117.1.S1_S_AT, CFA.134.1.S1_S_AT, CFAAFFX.18787.1.S1_AT, CFAAFFX.23108.1.S1_S_AT, CFA.1661.1.S1_AT, CFA.12.1.S1_S_AT, CFAAFFX.10518.1.S1_S_AT, CFAAFFX.25711.1.S1_S_AT, CFA.3571.1.A1_S_AT, CFA.588.1.S1_AT	91	48	734	1.34432	1	0.999994	99.9193
GOTERM_MF_FAT	GO:0004175~endopeptidase activity	6	0.297619	0.428025	CFAAFFX.18761.1.S1_S_AT, CFA.134.1.S1_S_AT, CFAAFFX.18787.1.S1_AT, CFAAFFX.23108.1.S1_S_AT, CFA.1661.1.S1_AT, CFA.12.1.S1_S_AT, CFAAFFX.10518.1.S1_S_AT, CFA.3571.1.A1_S_AT, CFA.588.1.S1_AT	101	31	726	1.39125	1	0.999981	99.9236
UP_SEQ_FEATURE	domain:Peptidase S1	3	0.14881	0.447089	CFA.134.1.S1_S_AT, CFA.12.1.S1_S_AT, CFAAFFX.10518.1.S1_S_AT	98	10	658	2.01429	1	1	99.9752
GOTERM_MF_FAT	GO:0070011~peptidase activity, acting on L-amino acid peptides	6	0.297619	0.514303	CFAAFFX.18761.1.S1_S_AT, CFA.134.1.S1_S_AT, CFAAFFX.18787.1.S1_AT, CFAAFFX.23108.1.S1_S_AT, CFA.1661.1.S1_AT, CFA.12.1.S1_S_AT, CFAAFFX.10518.1.S1_S_AT, CFA.3571.1.A1_S_AT, CFA.588.1.S1_AT	101	34	726	1.26849	1	0.999994	99.9907
INTERPRO	IPR001254:Peptidase S1 and S6, chymotrypsin/Hap	3	0.14881	0.582943	CFA.134.1.S1_S_AT, CFA.12.1.S1_S_AT, CFAAFFX.10518.1.S1_S_AT	126	14	927	1.57653	1	1	99.9994
INTERPRO	IPR001314:Peptidase S1A, chymotrypsin	3	0.14881	0.582943	CFA.134.1.S1_S_AT, CFA.12.1.S1_S_AT, CFAAFFX.10518.1.S1_S_AT	126	14	927	1.57653	1	1	99.9994
GOTERM_MF_FAT	GO:0017171~serine hydrolase activity	3	0.14881	0.634971	CFA.134.1.S1_S_AT, CFA.12.1.S1_S_AT, CFAAFFX.10518.1.S1_S_AT	101	15	726	1.43762	1	0.999999	99.9998
GOTERM_MF_FAT	GO:0004252~serine-type endopeptidase activity	3	0.14881	0.634971	CFA.134.1.S1_S_AT, CFA.12.1.S1_S_AT, CFAAFFX.10518.1.S1_S_AT	101	15	726	1.43762	1	0.999999	99.9998
GOTERM_MF_FAT	GO:0008236~serine-type peptidase activity	3	0.14881	0.634971	CFA.134.1.S1_S_AT, CFA.12.1.S1_S_AT, CFAAFFX.10518.1.S1_S_AT	101	15	726	1.43762	1	0.999999	99.9998
SMART	SM00020:Tryp_SPc	3	0.14881	0.666432	CFA.134.1.S1_S_AT, CFA.12.1.S1_S_AT, CFAAFFX.10518.1.S1_S_AT	74	14	471	1.3639	1	1	99.9991
Annotation Cluster 25	Enrichment Score: 0.3015411543931036
Category	Term	Count	%	PValue	Genes	List Total	Pop Hits	Pop Total	Fold Enrichment	Bonferroni	Benjamini	FDR
INTERPRO	IPR008957:Fibronectin, type III-like fold	4	0.198413	0.368667	CFA.16548.1.S1_AT, CFA.3707.3.S1_S_AT, CFA.2436.1.S1_AT, CFAAFFX.30786.1.S1_S_AT, CFAAFFX.26647.1.S1_AT, CFAAFFX.28402.1.S1_S_AT	126	16	927	1.83929	1	1	99.8156
INTERPRO	IPR003961:Fibronectin, type III	3	0.14881	0.541046	CFA.3707.3.S1_S_AT, CFA.2436.1.S1_AT, CFAAFFX.26647.1.S1_AT, CFAAFFX.28402.1.S1_S_AT	126	13	927	1.6978	1	1	99.9977
SMART	SM00060:FN3	3	0.14881	0.624465	CFA.3707.3.S1_S_AT, CFA.2436.1.S1_AT, CFAAFFX.26647.1.S1_AT, CFAAFFX.28402.1.S1_S_AT	74	13	471	1.46881	1	1	99.9967
Annotation Cluster 26	Enrichment Score: 0.2996126281432403
Category	Term	Count	%	PValue	Genes	List Total	Pop Hits	Pop Total	Fold Enrichment	Bonferroni	Benjamini	FDR
GOTERM_CC_FAT	GO:0000267~cell fraction	7	0.347222	0.458318	CFA.3753.1.S1_AT, CFA.3770.1.S1_AT, CFAAFFX.1117.1.S1_S_AT, CFAAFFX.3796.1.S1_S_AT, CFAAFFX.15372.1.S1_S_AT, CFA.102.1.S1_S_AT, CFAAFFX.30585.1.S1_S_AT, CFA.3741.1.A2_S_AT, CFA.3039.1.A1_AT, CFA.12190.1.A1_AT	88	44	710	1.28357	1	0.991741	99.923
GOTERM_CC_FAT	GO:0005624~membrane fraction	6	0.297619	0.483082	CFA.3753.1.S1_AT, CFA.3770.1.S1_AT, CFAAFFX.1117.1.S1_S_AT, CFAAFFX.3796.1.S1_S_AT, CFAAFFX.15372.1.S1_S_AT, CFAAFFX.30585.1.S1_S_AT, CFA.3741.1.A2_S_AT, CFA.3039.1.A1_AT, CFA.12190.1.A1_AT	88	37	710	1.30835	1	0.99237	99.9554
GOTERM_CC_FAT	GO:0042598~vesicular fraction	4	0.198413	0.518883	CFAAFFX.1117.1.S1_S_AT, CFAAFFX.15372.1.S1_S_AT, CFAAFFX.30585.1.S1_S_AT, CFA.3741.1.A2_S_AT, CFA.3039.1.A1_AT, CFA.12190.1.A1_AT	88	22	710	1.46694	1	0.994033	99.9807
GOTERM_CC_FAT	GO:0005792~microsome	4	0.198413	0.518883	CFAAFFX.1117.1.S1_S_AT, CFAAFFX.15372.1.S1_S_AT, CFAAFFX.30585.1.S1_S_AT, CFA.3741.1.A2_S_AT, CFA.3039.1.A1_AT, CFA.12190.1.A1_AT	88	22	710	1.46694	1	0.994033	99.9807
GOTERM_CC_FAT	GO:0005626~insoluble fraction	6	0.297619	0.532857	CFA.3753.1.S1_AT, CFA.3770.1.S1_AT, CFAAFFX.1117.1.S1_S_AT, CFAAFFX.3796.1.S1_S_AT, CFAAFFX.15372.1.S1_S_AT, CFAAFFX.30585.1.S1_S_AT, CFA.3741.1.A2_S_AT, CFA.3039.1.A1_AT, CFA.12190.1.A1_AT	88	39	710	1.24126	1	0.993664	99.9864
Annotation Cluster 27	Enrichment Score: 0.2993378344434474
Category	Term	Count	%	PValue	Genes	List Total	Pop Hits	Pop Total	Fold Enrichment	Bonferroni	Benjamini	FDR
GOTERM_CC_FAT	GO:0005886~plasma membrane	34	1.68651	0.0770605	CFA.18951.1.S1_AT, CFA.3763.1.S2_AT, CFAAFFX.21755.1.S1_AT, CFA.15651.1.A1_AT, CFA.89.1.S1_AT, CFA.120.1.S1_S_AT, CFA.107.1.S1_AT, CFAAFFX.25065.1.S1_S_AT, CFA.11744.1.A1_S_AT, CFA.3644.1.S1_AT, CFA.3039.1.A1_AT, CFAAFFX.29295.1.S1_S_AT, CFA.18129.1.S1_AT, CFA.3603.1.S1_S_AT, CFA.181.1.S1_AT, CFA.3224.1.S1_AT, CFA.500.1.S1_AT, CFAAFFX.10131.1.S1_S_AT, CFA.6456.1.S1_AT, CFAAFFX.2126.1.S1_S_AT, CFA…	88	218	710	1.25834	0.999977	0.69427	60.8458
SP_PIR_KEYWORDS	phosphoprotein	36	1.78571	0.339541	CFA.18951.1.S1_AT, CFA.1721.2.S1_S_AT, CFA.103.1.A1_S_AT, CFA.15651.1.A1_AT, CFA.3808.1.S1_S_AT, CFA.416.1.S1_AT, CFAAFFX.11862.1.S1_AT, CFA.107.1.S1_AT, CFA.3592.2.S1_AT, CFA.8465.1.S1_AT, CFAAFFX.15637.1.S1_S_AT, CFA.11744.1.A1_S_AT, CFAAFFX.10841.1.S1_S_AT, CFA.3039.1.A1_AT, CFAAFFX.29295.1.S1_S_AT, CFA.34.1.S1_AT, CFA.18129.1.S1_AT, CFA.3603.1.S1_S_AT, CFA.416.1.S1_S_AT, CFA.3224.1.S1_AT, CFA…	114	245	847	1.09173	1	0.971436	99.3961
UP_SEQ_FEATURE	topological domain:Extracellular	24	1.19048	0.376736	CFA.18951.1.S1_AT, CFA.3770.1.S1_AT, CFA.3606.2.S1_S_AT, CFAAFFX.7180.1.S1_S_AT, CFAAFFX.21755.1.S1_AT, CFA.3749.1.S1_AT, CFAAFFX.26439.1.S1_S_AT, CFA.4443.1.A1_A_AT, CFAAFFX.11569.1.S1_S_AT, CFA.3747.1.S1_S_AT, CFA.3657.1.S1_AT, CFAAFFX.22650.1.S1_S_AT, CFA.183.1.S1_S_AT, CFA.3606.1.S1_AT, CFAAFFX.25065.1.S1_S_AT, CFAAFFX.3796.1.S1_S_AT, CFA.3603.1.S1_S_AT, CFA.181.1.S1_AT, CFA.3224.1.S1_AT, CFA…	98	145	658	1.11133	1	1	99.8673
SP_PIR_KEYWORDS	cell membrane	19	0.94246	0.413195	CFA.18951.1.S1_AT, CFA.3770.1.S1_AT, CFAAFFX.7180.1.S1_S_AT, CFAAFFX.21755.1.S1_AT, CFA.3749.1.S1_AT, CFAAFFX.26439.1.S1_S_AT, CFA.3657.1.S1_AT, CFAAFFX.22650.1.S1_S_AT, CFA.183.1.S1_S_AT, CFAAFFX.25065.1.S1_S_AT, CFAAFFX.29295.1.S1_S_AT, CFAAFFX.1247.1.S1_S_AT, CFA.3224.1.S1_AT, CFA.500.1.S1_AT, CFAAFFX.7392.1.S1_AT, CFAAFFX.10131.1.S1_S_AT, CFA.16243.1.S1_S_AT, CFA.3432.1.S1_AT, CFA.3820.1.S1_A…	114	126	847	1.12037	1	0.978464	99.8593
UP_SEQ_FEATURE	transmembrane region	33	1.6369	0.696724	CFA.18951.1.S1_AT, CFA.93.1.S1_AT, CFAAFFX.21755.1.S1_AT, CFA.89.1.S1_AT, CFA.4443.1.A1_A_AT, CFA.107.1.S1_AT, CFA.8465.1.S1_AT, CFAAFFX.25065.1.S1_S_AT, CFA.3039.1.A1_AT, CFA.34.1.S1_AT, CFAAFFX.3796.1.S1_S_AT, CFA.3603.1.S1_S_AT, CFA.181.1.S1_AT, CFA.3224.1.S1_AT, CFA.110.1.S1_S_AT, CFA.500.1.S1_AT, CFAAFFX.10131.1.S1_S_AT, CFA.12190.1.A1_AT, CFAAFFX.27890.1.S1_S_AT, CFA.34.1.S1_S_AT, CFA.119.1…	98	229	658	0.967561	1	1	100
UP_SEQ_FEATURE	topological domain:Cytoplasmic	27	1.33929	0.714102	CFA.18951.1.S1_AT, CFA.3770.1.S1_AT, CFA.3606.2.S1_S_AT, CFAAFFX.7180.1.S1_S_AT, CFAAFFX.21755.1.S1_AT, CFA.3749.1.S1_AT, CFAAFFX.26439.1.S1_S_AT, CFA.4443.1.A1_A_AT, CFAAFFX.11569.1.S1_S_AT, CFA.107.1.S1_AT, CFA.3747.1.S1_S_AT, CFA.3657.1.S1_AT, CFAAFFX.15372.1.S1_S_AT, CFAAFFX.22650.1.S1_S_AT, CFA.183.1.S1_S_AT, CFA.3606.1.S1_AT, CFAAFFX.25065.1.S1_S_AT, CFA.3039.1.A1_AT, CFAAFFX.3796.1.S1_S_AT…	98	189	658	0.959184	1	1	100
GOTERM_CC_FAT	GO:0031224~intrinsic to membrane	41	2.03373	0.81257	CFA.18951.1.S1_AT, CFA.93.1.S1_AT, CFAAFFX.21755.1.S1_AT, CFA.89.1.S1_AT, CFA.4443.1.A1_A_AT, CFA.107.1.S1_AT, CFAAFFX.24.1.S1_AT, CFA.10804.1.A1_AT, CFA.16548.1.S1_AT, CFA.8465.1.S1_AT, CFAAFFX.25065.1.S1_S_AT, CFAAFFX.4630.1.S1_AT, CFA.3039.1.A1_AT, CFAAFFX.30786.1.S1_S_AT, CFA.34.1.S1_AT, CFAAFFX.3796.1.S1_S_AT, CFA.3603.1.S1_S_AT, CFA.181.1.S1_AT, CFA.3224.1.S1_AT, CFA.110.1.S1_S_AT, CFA.500.…	88	354	710	0.93445	1	0.999538	100
GOTERM_CC_FAT	GO:0016021~integral to membrane	39	1.93452	0.815197	CFA.18951.1.S1_AT, CFA.93.1.S1_AT, CFAAFFX.21755.1.S1_AT, CFA.89.1.S1_AT, CFA.4443.1.A1_A_AT, CFA.107.1.S1_AT, CFAAFFX.24.1.S1_AT, CFA.16548.1.S1_AT, CFA.10804.1.A1_AT, CFA.8465.1.S1_AT, CFAAFFX.25065.1.S1_S_AT, CFAAFFX.4630.1.S1_AT, CFA.3039.1.A1_AT, CFAAFFX.30786.1.S1_S_AT, CFA.34.1.S1_AT, CFAAFFX.3796.1.S1_S_AT, CFA.3603.1.S1_S_AT, CFA.181.1.S1_AT, CFA.3224.1.S1_AT, CFA.110.1.S1_S_AT, CFA.500.…	88	338	710	0.930944	1	0.999439	100
SP_PIR_KEYWORDS	membrane	43	2.13294	0.862994	CFA.18951.1.S1_AT, CFA.93.1.S1_AT, CFAAFFX.21755.1.S1_AT, CFA.89.1.S1_AT, CFA.4443.1.A1_A_AT, CFA.107.1.S1_AT, CFAAFFX.24.1.S1_AT, CFA.8465.1.S1_AT, CFAAFFX.25065.1.S1_S_AT, CFA.3039.1.A1_AT, CFAAFFX.29295.1.S1_S_AT, CFA.34.1.S1_AT, CFAAFFX.3796.1.S1_S_AT, CFA.3603.1.S1_S_AT, CFA.181.1.S1_AT, CFA.3224.1.S1_AT, CFA.110.1.S1_S_AT, CFA.500.1.S1_AT, CFAAFFX.10131.1.S1_S_AT, CFA.3626.1.A1_S_AT, CFA.12…	114	351	847	0.910206	1	0.999506	100
SP_PIR_KEYWORDS	transmembrane	38	1.88492	0.876503	CFA.18951.1.S1_AT, CFA.93.1.S1_AT, CFAAFFX.21755.1.S1_AT, CFA.89.1.S1_AT, CFA.4443.1.A1_A_AT, CFA.107.1.S1_AT, CFAAFFX.24.1.S1_AT, CFA.10804.1.A1_AT, CFA.8465.1.S1_AT, CFAAFFX.25065.1.S1_S_AT, CFA.3039.1.A1_AT, CFAAFFX.4630.1.S1_AT, CFA.34.1.S1_AT, CFAAFFX.3796.1.S1_S_AT, CFA.3603.1.S1_S_AT, CFA.181.1.S1_AT, CFA.3224.1.S1_AT, CFA.110.1.S1_S_AT, CFA.500.1.S1_AT, CFAAFFX.10131.1.S1_S_AT, CFA.3626.1…	114	315	847	0.896296	1	0.99954	100
Annotation Cluster 28	Enrichment Score: 0.271613679935875
Category	Term	Count	%	PValue	Genes	List Total	Pop Hits	Pop Total	Fold Enrichment	Bonferroni	Benjamini	FDR
GOTERM_BP_FAT	GO:0044092~negative regulation of molecular function	3	0.14881	0.443952	CFA.3770.1.S1_AT, CFA.1213.1.S1_S_AT, CFA.15826.1.S1_S_AT, CFAAFFX.11862.1.S1_AT	91	12	734	2.01648	1	0.999995	99.9873
GOTERM_MF_FAT	GO:0046983~protein dimerization activity	5	0.248016	0.459436	CFA.3770.1.S1_AT, CFAAFFX.6.1.S1_S_AT, CFA.1213.1.S1_S_AT, CFA.34.1.S1_S_AT, CFA.15826.1.S1_S_AT, CFA.34.1.S1_AT, CFAAFFX.11862.1.S1_AT	101	25	726	1.43762	1	0.999984	99.963
GOTERM_MF_FAT	GO:0042802~identical protein binding	4	0.198413	0.570495	CFA.3770.1.S1_AT, CFA.1213.1.S1_S_AT, CFA.15826.1.S1_S_AT, CFA.3513.1.S1_S_AT, CFAAFFX.11862.1.S1_AT	101	21	726	1.36917	1	0.999995	99.9981
GOTERM_MF_FAT	GO:0042803~protein homodimerization activity	3	0.14881	0.70426	CFA.3770.1.S1_AT, CFA.1213.1.S1_S_AT, CFA.15826.1.S1_S_AT, CFAAFFX.11862.1.S1_AT	101	17	726	1.26849	1	0.999999	100
Annotation Cluster 29	Enrichment Score: 0.23736347674883196
Category	Term	Count	%	PValue	Genes	List Total	Pop Hits	Pop Total	Fold Enrichment	Bonferroni	Benjamini	FDR
UP_SEQ_FEATURE	metal ion-binding site:Calcium	3	0.14881	0.447089	CFAAFFX.12692.1.S1_AT, CFAAFFX.30401.1.S1_AT, CFAAFFX.30402.1.S1_S_AT, CFA.12.1.S1_S_AT	98	10	658	2.01429	1	1	99.9752
SP_PIR_KEYWORDS	calcium	7	0.347222	0.593674	CFAAFFX.12692.1.S1_AT, CFAAFFX.26852.1.S1_AT, CFAAFFX.30401.1.S1_AT, CFAAFFX.30402.1.S1_S_AT, CFA.12.1.S1_S_AT, CFA.183.1.S1_S_AT, CFA.3649.1.S1_S_AT, CFA.3631.1.A1_AT	114	46	847	1.13063	1	0.993692	99.9985
GOTERM_MF_FAT	GO:0005509~calcium ion binding	8	0.396825	0.731085	CFAAFFX.17034.1.S1_S_AT, CFAAFFX.12692.1.S1_AT, CFAAFFX.26852.1.S1_AT, CFAAFFX.30401.1.S1_AT, CFAAFFX.30402.1.S1_S_AT, CFA.12.1.S1_S_AT, CFA.183.1.S1_S_AT, CFA.3649.1.S1_S_AT, CFA.6393.1.A1_S_AT, CFA.16398.1.S1_AT, CFA.3631.1.A1_AT	101	59	726	0.97466	1	0.999998	100
Annotation Cluster 30	Enrichment Score: 0.23306451111529003
Category	Term	Count	%	PValue	Genes	List Total	Pop Hits	Pop Total	Fold Enrichment	Bonferroni	Benjamini	FDR
GOTERM_BP_FAT	GO:0010604~positive regulation of macromolecule metabolic process	7	0.347222	0.317931	CFA.3770.1.S1_AT, CFA.1213.1.S1_S_AT, CFA.3784.1.S1_S_AT, CFAAFFX.12110.1.S1_S_AT, CFAAFFX.10131.1.S1_S_AT, CFAAFFX.2203.1.S1_AT, CFAAFFX.12121.1.S1_S_AT, CFA.3486.1.S1_S_AT, CFA.3509.1.S1_S_AT, CFAAFFX.11862.1.S1_AT	91	38	734	1.48583	1	0.999989	99.712
GOTERM_BP_FAT	GO:0042127~regulation of cell proliferation	8	0.396825	0.329319	CFA.3747.1.S1_S_AT, CFA.3657.1.S1_AT, CFAAFFX.22650.1.S1_S_AT, CFA.3449.1.S1_S_AT, CFA.3784.1.S1_S_AT, CFAAFFX.12110.1.S1_S_AT, CFAAFFX.10131.1.S1_S_AT, CFAAFFX.12121.1.S1_S_AT, CFAAFFX.30585.1.S1_S_AT, CFA.12190.1.A1_AT, CFA.3509.1.S1_S_AT	91	46	734	1.40277	1	0.99999	99.7773
GOTERM_BP_FAT	GO:0006928~cell motion	4	0.198413	0.581329	CFA.3747.1.S1_S_AT, CFAAFFX.12110.1.S1_S_AT, CFAAFFX.10131.1.S1_S_AT, CFAAFFX.12121.1.S1_S_AT, CFA.3509.1.S1_S_AT	91	24	734	1.34432	1	1	99.9998
GOTERM_BP_FAT	GO:0016477~cell migration	3	0.14881	0.726717	CFAAFFX.12110.1.S1_S_AT, CFAAFFX.10131.1.S1_S_AT, CFAAFFX.12121.1.S1_S_AT, CFA.3509.1.S1_S_AT	91	20	734	1.20989	1	1	100
GOTERM_BP_FAT	GO:0048870~cell motility	3	0.14881	0.775275	CFAAFFX.12110.1.S1_S_AT, CFAAFFX.10131.1.S1_S_AT, CFAAFFX.12121.1.S1_S_AT, CFA.3509.1.S1_S_AT	91	22	734	1.0999	1	1	100
GOTERM_BP_FAT	GO:0051674~localization of cell	3	0.14881	0.775275	CFAAFFX.12110.1.S1_S_AT, CFAAFFX.10131.1.S1_S_AT, CFAAFFX.12121.1.S1_S_AT, CFA.3509.1.S1_S_AT	91	22	734	1.0999	1	1	100
GOTERM_BP_FAT	GO:0008284~positive regulation of cell proliferation	3	0.14881	0.878821	CFA.3784.1.S1_S_AT, CFAAFFX.12110.1.S1_S_AT, CFAAFFX.10131.1.S1_S_AT, CFAAFFX.12121.1.S1_S_AT	91	28	734	0.864207	1	1	100
Annotation Cluster 31	Enrichment Score: 0.2291947673355717
Category	Term	Count	%	PValue	Genes	List Total	Pop Hits	Pop Total	Fold Enrichment	Bonferroni	Benjamini	FDR
INTERPRO	IPR006209:EGF	3	0.14881	0.496358	CFA.134.1.S1_S_AT, CFA.3449.1.S1_S_AT, CFA.3631.1.A1_AT	126	12	927	1.83929	1	1	99.9916
INTERPRO	IPR006210:EGF-like	3	0.14881	0.541046	CFA.134.1.S1_S_AT, CFA.3449.1.S1_S_AT, CFA.3631.1.A1_AT	126	13	927	1.6978	1	1	99.9977
SMART	SM00181:EGF	3	0.14881	0.624465	CFA.134.1.S1_S_AT, CFA.3449.1.S1_S_AT, CFA.3631.1.A1_AT	74	13	471	1.46881	1	1	99.9967
INTERPRO	IPR000742:EGF-like, type 3	3	0.14881	0.722242	CFA.134.1.S1_S_AT, CFA.3449.1.S1_S_AT, CFA.3631.1.A1_AT	126	18	927	1.22619	1	1	100
Annotation Cluster 32	Enrichment Score: 0.2277713392830178
Category	Term	Count	%	PValue	Genes	List Total	Pop Hits	Pop Total	Fold Enrichment	Bonferroni	Benjamini	FDR
KEGG_PATHWAY	cfa04672:Intestinal immune network for IgA production	9	0.446429	0.167274	CFA.11961.1.A1_S_AT, CFA.18297.1.S1_AT, CFA.181.1.S1_AT, CFAAFFX.16754.1.S1_AT, CFAAFFX.2203.1.S1_AT, CFAAFFX.2126.1.S1_S_AT, CFA.6456.1.S1_AT, CFAAFFX.8768.1.S1_AT, CFA.3486.1.S1_S_AT, CFAAFFX.16904.1.S1_S_AT, CFA.3509.1.S1_S_AT, CFAAFFX.2197.1.S1_S_AT	620	43	4905	1.65585	1	0.704869	89.5097
KEGG_PATHWAY	cfa05310:Asthma	4	0.198413	0.471513	CFA.18297.1.S1_AT, CFA.181.1.S1_AT, CFAAFFX.2203.1.S1_AT, CFAAFFX.2126.1.S1_S_AT, CFA.6456.1.S1_AT, CFA.3486.1.S1_S_AT, CFAAFFX.2197.1.S1_S_AT	620	20	4905	1.58226	1	0.890031	99.9612
KEGG_PATHWAY	cfa04940:Type I diabetes mellitus	6	0.297619	0.483254	CFA.18297.1.S1_AT, CFA.181.1.S1_AT, CFAAFFX.13996.1.S1_S_AT, CFAAFFX.4263.1.S1_S_AT, CFAAFFX.7392.1.S1_AT, CFAAFFX.2126.1.S1_S_AT, CFA.6456.1.S1_AT, CFA.1374.1.S1_AT, CFAAFFX.2197.1.S1_S_AT, CFA.15576.1.A1_AT, CFAAFFX.4267.1.S1_S_AT	620	36	4905	1.31855	1	0.889272	99.9706
INTERPRO	IPR003006:Immunoglobulin/major histocompatibility complex, conserved site	3	0.14881	0.496358	CFA.18297.1.S1_AT, CFA.181.1.S1_AT, CFAAFFX.2126.1.S1_S_AT, CFA.6456.1.S1_AT, CFAAFFX.2197.1.S1_S_AT	126	12	927	1.83929	1	1	99.9916
INTERPRO	IPR003597:Immunoglobulin C1-set	3	0.14881	0.582943	CFA.18297.1.S1_AT, CFA.181.1.S1_AT, CFAAFFX.2126.1.S1_S_AT, CFA.6456.1.S1_AT, CFAAFFX.2197.1.S1_S_AT	126	14	927	1.57653	1	1	99.9994
INTERPRO	IPR013783:Immunoglobulin-like fold	7	0.347222	0.648252	CFA.3842.1.S1_AT, CFAAFFX.11569.1.S1_S_AT, CFA.18297.1.S1_AT, CFA.181.1.S1_AT, CFAAFFX.8108.1.S1_S_AT, CFAAFFX.2126.1.S1_S_AT, CFA.6456.1.S1_AT, CFA.3626.1.A1_S_AT, CFAAFFX.2197.1.S1_S_AT, CFA.4443.1.A1_A_AT	126	48	927	1.07292	1	1	99.9999
SMART	SM00407:IGc1	3	0.14881	0.666432	CFA.18297.1.S1_AT, CFA.181.1.S1_AT, CFAAFFX.2126.1.S1_S_AT, CFA.6456.1.S1_AT, CFAAFFX.2197.1.S1_S_AT	74	14	471	1.3639	1	1	99.9991
KEGG_PATHWAY	cfa05330:Allograft rejection	4	0.198413	0.704897	CFA.18297.1.S1_AT, CFA.181.1.S1_AT, CFAAFFX.2203.1.S1_AT, CFAAFFX.2126.1.S1_S_AT, CFA.6456.1.S1_AT, CFA.3486.1.S1_S_AT, CFAAFFX.2197.1.S1_S_AT	620	28	4905	1.13018	1	0.946551	100
KEGG_PATHWAY	cfa05332:Graft-versus-host disease	3	0.14881	0.825368	CFA.18297.1.S1_AT, CFA.181.1.S1_AT, CFAAFFX.2126.1.S1_S_AT, CFA.6456.1.S1_AT, CFAAFFX.2197.1.S1_S_AT	620	24	4905	0.988911	1	0.968311	100
KEGG_PATHWAY	cfa05320:Autoimmune thyroid disease	4	0.198413	0.836607	CFA.18297.1.S1_AT, CFA.181.1.S1_AT, CFAAFFX.2203.1.S1_AT, CFAAFFX.2126.1.S1_S_AT, CFA.6456.1.S1_AT, CFA.3486.1.S1_S_AT, CFAAFFX.2197.1.S1_S_AT	620	35	4905	0.904147	1	0.971115	100
INTERPRO	IPR007110:Immunoglobulin-like	5	0.248016	0.842183	CFA.18297.1.S1_AT, CFA.181.1.S1_AT, CFAAFFX.8108.1.S1_S_AT, CFAAFFX.2126.1.S1_S_AT, CFA.6456.1.S1_AT, CFA.3626.1.A1_S_AT, CFAAFFX.2197.1.S1_S_AT	126	42	927	0.87585	1	1	100
KEGG_PATHWAY	cfa05416:Viral myocarditis	5	0.248016	0.94629	CFA.3842.1.S1_AT, CFA.18297.1.S1_AT, CFA.181.1.S1_AT, CFAAFFX.2126.1.S1_S_AT, CFA.6456.1.S1_AT, CFA.20235.1.S1_S_AT, CFAAFFX.2197.1.S1_S_AT	620	58	4905	0.682008	1	0.990118	100
Annotation Cluster 33	Enrichment Score: 0.15656094284994335
Category	Term	Count	%	PValue	Genes	List Total	Pop Hits	Pop Total	Fold Enrichment	Bonferroni	Benjamini	FDR
INTERPRO	IPR013783:Immunoglobulin-like fold	7	0.347222	0.648252	CFA.3842.1.S1_AT, CFAAFFX.11569.1.S1_S_AT, CFA.18297.1.S1_AT, CFA.181.1.S1_AT, CFAAFFX.8108.1.S1_S_AT, CFAAFFX.2126.1.S1_S_AT, CFA.6456.1.S1_AT, CFA.3626.1.A1_S_AT, CFAAFFX.2197.1.S1_S_AT, CFA.4443.1.A1_A_AT	126	48	927	1.07292	1	1	99.9999
SP_PIR_KEYWORDS	Immunoglobulin domain	4	0.198413	0.69714	CFA.3842.1.S1_AT, CFAAFFX.11569.1.S1_S_AT, CFAAFFX.8108.1.S1_S_AT, CFA.3626.1.A1_S_AT, CFA.4443.1.A1_A_AT	114	26	847	1.14305	1	0.997006	100
INTERPRO	IPR013151:Immunoglobulin	3	0.14881	0.750332	CFAAFFX.11569.1.S1_S_AT, CFAAFFX.8108.1.S1_S_AT, CFA.3626.1.A1_S_AT, CFA.4443.1.A1_A_AT	126	19	927	1.16165	1	1	100
Annotation Cluster 34	Enrichment Score: 0.1546332425612646
Category	Term	Count	%	PValue	Genes	List Total	Pop Hits	Pop Total	Fold Enrichment	Bonferroni	Benjamini	FDR
GOTERM_MF_FAT	GO:0042623~ATPase activity, coupled	3	0.14881	0.634971	CFAAFFX.27890.1.S1_S_AT, CFAAFFX.15372.1.S1_S_AT, CFA.3224.1.S1_AT, CFA.85.1.S1_S_AT, CFA.3039.1.A1_AT	101	15	726	1.43762	1	0.999999	99.9998
GOTERM_MF_FAT	GO:0016887~ATPase activity	3	0.14881	0.70426	CFAAFFX.27890.1.S1_S_AT, CFAAFFX.15372.1.S1_S_AT, CFA.3224.1.S1_AT, CFA.85.1.S1_S_AT, CFA.3039.1.A1_AT	101	17	726	1.26849	1	0.999999	100
SP_PIR_KEYWORDS	atp-binding	7	0.347222	0.768447	CFA.18129.1.S1_AT, CFAAFFX.27890.1.S1_S_AT, CFA.3747.1.S1_S_AT, CFAAFFX.15372.1.S1_S_AT, CFA.3224.1.S1_AT, CFA.85.1.S1_S_AT, CFA.3626.1.A1_S_AT, CFA.3039.1.A1_AT, CFAAFFX.10071.1.S1_S_AT	114	55	847	0.945614	1	0.998617	100
Annotation Cluster 35	Enrichment Score: 0.1497612830630943
Category	Term	Count	%	PValue	Genes	List Total	Pop Hits	Pop Total	Fold Enrichment	Bonferroni	Benjamini	FDR
GOTERM_BP_FAT	GO:0048534~hemopoietic or lymphoid organ development	3	0.14881	0.699319	CFA.3784.1.S1_S_AT, CFA.3680.1.S1_S_AT, CFA.3509.1.S1_S_AT	91	19	734	1.27357	1	1	100
GOTERM_BP_FAT	GO:0030097~hemopoiesis	3	0.14881	0.699319	CFA.3784.1.S1_S_AT, CFA.3680.1.S1_S_AT, CFA.3509.1.S1_S_AT	91	19	734	1.27357	1	1	100
GOTERM_BP_FAT	GO:0002520~immune system development	3	0.14881	0.726717	CFA.3784.1.S1_S_AT, CFA.3680.1.S1_S_AT, CFA.3509.1.S1_S_AT	91	20	734	1.20989	1	1	100
Annotation Cluster 36	Enrichment Score: 0.1425045322191178
Category	Term	Count	%	PValue	Genes	List Total	Pop Hits	Pop Total	Fold Enrichment	Bonferroni	Benjamini	FDR
INTERPRO	IPR017441:Protein kinase, ATP binding site	4	0.198413	0.446115	CFA.18129.1.S1_AT, CFA.3747.1.S1_S_AT, CFA.3626.1.A1_S_AT, CFAAFFX.10071.1.S1_S_AT	126	18	927	1.63492	1	1	99.9693
SP_PIR_KEYWORDS	kinase	5	0.248016	0.496114	CFA.18129.1.S1_AT, CFA.3747.1.S1_S_AT, CFA.7165.1.S1_S_AT, CFA.3626.1.A1_S_AT, CFAAFFX.10071.1.S1_S_AT	114	27	847	1.37589	1	0.985796	99.9784
GOTERM_MF_FAT	GO:0005524~ATP binding	10	0.496032	0.553103	CFA.21191.1.S1_A_AT, CFA.18129.1.S1_AT, CFA.3224.1.S1_AT, CFA.21191.2.S1_A_AT, CFA.7165.1.S1_S_AT, CFA.3626.1.A1_S_AT, CFAAFFX.10071.1.S1_S_AT, CFA.21183.1.S1_S_AT, CFAAFFX.27890.1.S1_S_AT, CFA.3747.1.S1_S_AT, CFAAFFX.15372.1.S1_S_AT, CFA.85.1.S1_S_AT, CFA.3039.1.A1_AT, CFAAFFX.14097.1.S1_S_AT	101	65	726	1.10586	1	0.999996	99.9968
GOTERM_MF_FAT	GO:0032559~adenyl ribonucleotide binding	10	0.496032	0.553103	CFA.21191.1.S1_A_AT, CFA.18129.1.S1_AT, CFA.3224.1.S1_AT, CFA.21191.2.S1_A_AT, CFA.7165.1.S1_S_AT, CFA.3626.1.A1_S_AT, CFAAFFX.10071.1.S1_S_AT, CFA.21183.1.S1_S_AT, CFAAFFX.27890.1.S1_S_AT, CFA.3747.1.S1_S_AT, CFAAFFX.15372.1.S1_S_AT, CFA.85.1.S1_S_AT, CFA.3039.1.A1_AT, CFAAFFX.14097.1.S1_S_AT	101	65	726	1.10586	1	0.999996	99.9968
INTERPRO	IPR000719:Protein kinase, core	4	0.198413	0.587638	CFA.18129.1.S1_AT, CFA.3747.1.S1_S_AT, CFA.3626.1.A1_S_AT, CFAAFFX.10071.1.S1_S_AT	126	22	927	1.33766	1	1	99.9995
GOTERM_MF_FAT	GO:0001882~nucleoside binding	11	0.545635	0.706725	CFA.21191.1.S1_A_AT, CFAAFFX.3796.1.S1_S_AT, CFA.18129.1.S1_AT, CFA.3224.1.S1_AT, CFA.21191.2.S1_A_AT, CFA.7165.1.S1_S_AT, CFA.3626.1.A1_S_AT, CFAAFFX.10071.1.S1_S_AT, CFA.21183.1.S1_S_AT, CFA.3753.1.S1_AT, CFAAFFX.27890.1.S1_S_AT, CFA.3747.1.S1_S_AT, CFAAFFX.15372.1.S1_S_AT, CFA.85.1.S1_S_AT, CFA.3039.1.A1_AT, CFAAFFX.14097.1.S1_S_AT	101	81	726	0.976164	1	0.999998	100
GOTERM_MF_FAT	GO:0001883~purine nucleoside binding	11	0.545635	0.706725	CFA.21191.1.S1_A_AT, CFAAFFX.3796.1.S1_S_AT, CFA.18129.1.S1_AT, CFA.3224.1.S1_AT, CFA.21191.2.S1_A_AT, CFA.7165.1.S1_S_AT, CFA.3626.1.A1_S_AT, CFAAFFX.10071.1.S1_S_AT, CFA.21183.1.S1_S_AT, CFA.3753.1.S1_AT, CFAAFFX.27890.1.S1_S_AT, CFA.3747.1.S1_S_AT, CFAAFFX.15372.1.S1_S_AT, CFA.85.1.S1_S_AT, CFA.3039.1.A1_AT, CFAAFFX.14097.1.S1_S_AT	101	81	726	0.976164	1	0.999998	100
GOTERM_BP_FAT	GO:0006468~protein amino acid phosphorylation	4	0.198413	0.713156	CFA.18129.1.S1_AT, CFA.3747.1.S1_S_AT, CFA.3626.1.A1_S_AT, CFAAFFX.10071.1.S1_S_AT	91	29	734	1.11254	1	1	100
GOTERM_MF_FAT	GO:0032555~purine ribonucleotide binding	13	0.644841	0.743604	CFA.18129.1.S1_AT, CFAAFFX.3796.1.S1_S_AT, CFA.21191.1.S1_A_AT, CFA.3224.1.S1_AT, CFA.21191.2.S1_A_AT, CFA.7165.1.S1_S_AT, CFA.3626.1.A1_S_AT, CFAAFFX.10071.1.S1_S_AT, CFA.21183.1.S1_S_AT, CFA.3753.1.S1_AT, CFAAFFX.27890.1.S1_S_AT, CFA.3747.1.S1_S_AT, CFAAFFX.15372.1.S1_S_AT, CFAAFFX.8550.1.S1_S_AT, CFA.85.1.S1_S_AT, CFA.3039.1.A1_AT, CFAAFFX.14097.1.S1_S_AT, CFA.3813.1.S1_AT, CFAAFFX.13512.1.S1_…	101	99	726	0.943894	1	0.999998	100
GOTERM_MF_FAT	GO:0032553~ribonucleotide binding	13	0.644841	0.743604	CFA.18129.1.S1_AT, CFAAFFX.3796.1.S1_S_AT, CFA.21191.1.S1_A_AT, CFA.3224.1.S1_AT, CFA.21191.2.S1_A_AT, CFA.7165.1.S1_S_AT, CFA.3626.1.A1_S_AT, CFAAFFX.10071.1.S1_S_AT, CFA.21183.1.S1_S_AT, CFA.3753.1.S1_AT, CFAAFFX.27890.1.S1_S_AT, CFA.3747.1.S1_S_AT, CFAAFFX.15372.1.S1_S_AT, CFAAFFX.8550.1.S1_S_AT, CFA.85.1.S1_S_AT, CFA.3039.1.A1_AT, CFAAFFX.14097.1.S1_S_AT, CFA.3813.1.S1_AT, CFAAFFX.13512.1.S1_…	101	99	726	0.943894	1	0.999998	100
GOTERM_MF_FAT	GO:0004672~protein kinase activity	4	0.198413	0.744264	CFA.18129.1.S1_AT, CFA.3747.1.S1_S_AT, CFA.3626.1.A1_S_AT, CFAAFFX.10071.1.S1_S_AT	101	27	726	1.06491	1	0.999997	100
GOTERM_MF_FAT	GO:0030554~adenyl nucleotide binding	10	0.496032	0.749831	CFA.21191.1.S1_A_AT, CFA.18129.1.S1_AT, CFA.3224.1.S1_AT, CFA.21191.2.S1_A_AT, CFA.7165.1.S1_S_AT, CFA.3626.1.A1_S_AT, CFAAFFX.10071.1.S1_S_AT, CFA.21183.1.S1_S_AT, CFAAFFX.27890.1.S1_S_AT, CFA.3747.1.S1_S_AT, CFAAFFX.15372.1.S1_S_AT, CFA.85.1.S1_S_AT, CFA.3039.1.A1_AT, CFAAFFX.14097.1.S1_S_AT	101	76	726	0.945805	1	0.999996	100
SP_PIR_KEYWORDS	atp-binding	7	0.347222	0.768447	CFA.18129.1.S1_AT, CFAAFFX.27890.1.S1_S_AT, CFA.3747.1.S1_S_AT, CFAAFFX.15372.1.S1_S_AT, CFA.3224.1.S1_AT, CFA.85.1.S1_S_AT, CFA.3626.1.A1_S_AT, CFA.3039.1.A1_AT, CFAAFFX.10071.1.S1_S_AT	114	55	847	0.945614	1	0.998617	100
GOTERM_MF_FAT	GO:0000166~nucleotide binding	14	0.694444	0.80696	CFA.18129.1.S1_AT, CFAAFFX.3796.1.S1_S_AT, CFA.21191.1.S1_A_AT, CFA.124.1.S1_AT, CFA.3224.1.S1_AT, CFA.21191.2.S1_A_AT, CFA.7165.1.S1_S_AT, CFA.3626.1.A1_S_AT, CFAAFFX.10071.1.S1_S_AT, CFA.21183.1.S1_S_AT, CFA.3753.1.S1_AT, CFAAFFX.27890.1.S1_S_AT, CFA.3747.1.S1_S_AT, CFAAFFX.15372.1.S1_S_AT, CFAAFFX.8550.1.S1_S_AT, CFA.85.1.S1_S_AT, CFAAFFX.24368.1.S1_S_AT, CFA.3039.1.A1_AT, CFAAFFX.14097.1.S1_S…	101	112	726	0.898515	1	0.999996	100
GOTERM_MF_FAT	GO:0017076~purine nucleotide binding	13	0.644841	0.865089	CFA.18129.1.S1_AT, CFAAFFX.3796.1.S1_S_AT, CFA.21191.1.S1_A_AT, CFA.3224.1.S1_AT, CFA.21191.2.S1_A_AT, CFA.7165.1.S1_S_AT, CFA.3626.1.A1_S_AT, CFAAFFX.10071.1.S1_S_AT, CFA.21183.1.S1_S_AT, CFA.3753.1.S1_AT, CFAAFFX.27890.1.S1_S_AT, CFA.3747.1.S1_S_AT, CFAAFFX.15372.1.S1_S_AT, CFAAFFX.8550.1.S1_S_AT, CFA.85.1.S1_S_AT, CFA.3039.1.A1_AT, CFAAFFX.14097.1.S1_S_AT, CFA.3813.1.S1_AT, CFAAFFX.13512.1.S1_…	101	110	726	0.849505	1	0.999999	100
SP_PIR_KEYWORDS	nucleotide-binding	10	0.496032	0.869063	CFAAFFX.3796.1.S1_S_AT, CFA.18129.1.S1_AT, CFA.3224.1.S1_AT, CFA.3626.1.A1_S_AT, CFAAFFX.10071.1.S1_S_AT, CFA.3753.1.S1_AT, CFAAFFX.27890.1.S1_S_AT, CFA.3747.1.S1_S_AT, CFAAFFX.15372.1.S1_S_AT, CFAAFFX.8550.1.S1_S_AT, CFA.85.1.S1_S_AT, CFA.3039.1.A1_AT, CFA.3813.1.S1_AT, CFAAFFX.13512.1.S1_S_AT	114	89	847	0.834812	1	0.999511	100
GOTERM_BP_FAT	GO:0016310~phosphorylation	4	0.198413	0.890209	CFA.18129.1.S1_AT, CFA.3747.1.S1_S_AT, CFA.3626.1.A1_S_AT, CFAAFFX.10071.1.S1_S_AT	91	40	734	0.806593	1	1	100
SP_PIR_KEYWORDS	transferase	6	0.297619	0.909019	CFA.18129.1.S1_AT, CFA.16688.1.A1_AT, CFA.3747.1.S1_S_AT, CFA.7165.1.S1_S_AT, CFA.3626.1.A1_S_AT, CFA.33.1.S1_AT, CFA.33.1.S1_S_AT, CFA.33.2.S1_S_AT, CFAAFFX.8999.1.S1_S_AT	114	58	847	0.768603	1	0.999788	100
GOTERM_BP_FAT	GO:0006793~phosphorus metabolic process	4	0.198413	0.925183	CFA.18129.1.S1_AT, CFA.3747.1.S1_S_AT, CFA.3626.1.A1_S_AT, CFAAFFX.10071.1.S1_S_AT	91	44	734	0.733267	1	1	100
GOTERM_BP_FAT	GO:0006796~phosphate metabolic process	4	0.198413	0.925183	CFA.18129.1.S1_AT, CFA.3747.1.S1_S_AT, CFA.3626.1.A1_S_AT, CFAAFFX.10071.1.S1_S_AT	91	44	734	0.733267	1	1	100
Annotation Cluster 37	Enrichment Score: 0.13624699512979752
Category	Term	Count	%	PValue	Genes	List Total	Pop Hits	Pop Total	Fold Enrichment	Bonferroni	Benjamini	FDR
GOTERM_CC_FAT	GO:0005694~chromosome	3	0.14881	0.398525	CFA.416.1.S1_S_AT, CFA.15826.1.S1_S_AT, CFA.85.1.S1_S_AT, CFAAFFX.10841.1.S1_S_AT, CFA.416.1.S1_AT	88	11	710	2.20041	1	0.985387	99.7379
GOTERM_CC_FAT	GO:0043232~intracellular non-membrane-bounded organelle	7	0.347222	0.824337	CFA.416.1.S1_S_AT, CFA.15651.1.A1_AT, CFAAFFX.19693.1.S1_AT, CFA.103.1.A1_S_AT, CFA.12977.1.S1_AT, CFA.15826.1.S1_S_AT, CFA.85.1.S1_S_AT, CFAAFFX.10841.1.S1_S_AT, CFA.416.1.S1_AT, CFA.120.1.S1_S_AT	88	64	710	0.882457	1	0.999274	100
GOTERM_CC_FAT	GO:0043228~non-membrane-bounded organelle	7	0.347222	0.824337	CFA.416.1.S1_S_AT, CFA.15651.1.A1_AT, CFAAFFX.19693.1.S1_AT, CFA.103.1.A1_S_AT, CFA.12977.1.S1_AT, CFA.15826.1.S1_S_AT, CFA.85.1.S1_S_AT, CFAAFFX.10841.1.S1_S_AT, CFA.416.1.S1_AT, CFA.120.1.S1_S_AT	88	64	710	0.882457	1	0.999274	100
GOTERM_CC_FAT	GO:0005856~cytoskeleton	5	0.248016	0.852736	CFA.15651.1.A1_AT, CFAAFFX.19693.1.S1_AT, CFA.103.1.A1_S_AT, CFA.12977.1.S1_AT, CFA.15826.1.S1_S_AT, CFA.120.1.S1_S_AT	88	47	710	0.858317	1	0.99931	100
GOTERM_CC_FAT	GO:0044430~cytoskeletal part	3	0.14881	0.902164	CFA.15651.1.A1_AT, CFAAFFX.19693.1.S1_AT, CFA.103.1.A1_S_AT, CFA.15826.1.S1_S_AT	88	30	710	0.806818	1	0.999707	100
Annotation Cluster 38	Enrichment Score: 0.13293266901531448
Category	Term	Count	%	PValue	Genes	List Total	Pop Hits	Pop Total	Fold Enrichment	Bonferroni	Benjamini	FDR
SP_PIR_KEYWORDS	zinc	8	0.396825	0.55523	CFAAFFX.8402.1.S1_S_AT, CFA.20051.1.S1_S_AT, CFA.15462.1.A1_AT, CFA.1213.1.S1_S_AT, CFA.10740.2.A1_S_AT, CFA.3680.1.S1_S_AT, CFA.15826.1.S1_S_AT, CFA.11744.1.A1_S_AT, CFA.3664.1.S1_S_AT, CFAAFFX.24591.1.S1_AT, CFA.10740.1.S1_AT, CFAAFFX.11862.1.S1_AT	114	52	847	1.14305	1	0.992259	99.9954
SP_PIR_KEYWORDS	metal-binding	16	0.793651	0.60341	CFAAFFX.8402.1.S1_S_AT, CFA.3542.1.S1_AT, CFA.1213.1.S1_S_AT, CFAAFFX.30402.1.S1_S_AT, CFA.12.1.S1_S_AT, CFAAFFX.11862.1.S1_AT, CFAAFFX.6601.1.S1_X_AT, CFAAFFX.12692.1.S1_AT, CFA.20051.1.S1_S_AT, CFA.15462.1.A1_AT, CFAAFFX.15372.1.S1_S_AT, CFAAFFX.30401.1.S1_AT, CFA.10740.2.A1_S_AT, CFA.15826.1.S1_S_AT, CFA.3680.1.S1_S_AT, CFA.11744.1.A1_S_AT, CFA.4546.1.S1_S_AT, CFA.3664.1.S1_S_AT, CFA.3741.1.A2…	114	116	847	1.0248	1	0.993556	99.9989
GOTERM_MF_FAT	GO:0008270~zinc ion binding	8	0.396825	0.656186	CFAAFFX.8402.1.S1_S_AT, CFA.20051.1.S1_S_AT, CFA.15462.1.A1_AT, CFA.1213.1.S1_S_AT, CFA.10740.2.A1_S_AT, CFA.15826.1.S1_S_AT, CFA.11744.1.A1_S_AT, CFA.3664.1.S1_S_AT, CFAAFFX.24591.1.S1_AT, CFAAFFX.10900.1.S1_AT, CFA.10740.1.S1_AT, CFAAFFX.11862.1.S1_AT	101	55	726	1.04554	1	0.999996	99.9999
GOTERM_MF_FAT	GO:0043169~cation binding	25	1.24008	0.751483	CFA.3542.1.S1_AT, CFAAFFX.17034.1.S1_S_AT, CFA.1213.1.S1_S_AT, CFA.3694.1.A1_S_AT, CFAAFFX.30402.1.S1_S_AT, CFA.3737.1.S1_S_AT, CFA.6393.1.A1_S_AT, CFAAFFX.11862.1.S1_AT, CFA.4443.1.A1_A_AT, CFA.3631.1.A1_AT, CFAAFFX.11569.1.S1_S_AT, CFA.15462.1.A1_AT, CFA.20051.1.S1_S_AT, CFAAFFX.15372.1.S1_S_AT, CFA.3737.2.S1_S_AT, CFA.183.1.S1_S_AT, CFA.4546.1.S1_S_AT, CFA.11744.1.A1_S_AT, CFA.3741.1.A2_S_AT, …	101	191	726	0.940853	1	0.999994	100
GOTERM_MF_FAT	GO:0043167~ion binding	25	1.24008	0.772013	CFA.3542.1.S1_AT, CFAAFFX.17034.1.S1_S_AT, CFA.1213.1.S1_S_AT, CFA.3694.1.A1_S_AT, CFAAFFX.30402.1.S1_S_AT, CFA.3737.1.S1_S_AT, CFA.6393.1.A1_S_AT, CFAAFFX.11862.1.S1_AT, CFA.4443.1.A1_A_AT, CFA.3631.1.A1_AT, CFAAFFX.11569.1.S1_S_AT, CFA.15462.1.A1_AT, CFA.20051.1.S1_S_AT, CFAAFFX.15372.1.S1_S_AT, CFA.3737.2.S1_S_AT, CFA.183.1.S1_S_AT, CFA.4546.1.S1_S_AT, CFA.11744.1.A1_S_AT, CFA.3741.1.A2_S_AT, …	101	193	726	0.931103	1	0.99999	100
GOTERM_MF_FAT	GO:0046872~metal ion binding	23	1.14087	0.829068	CFA.3542.1.S1_AT, CFAAFFX.17034.1.S1_S_AT, CFA.1213.1.S1_S_AT, CFAAFFX.30402.1.S1_S_AT, CFA.6393.1.A1_S_AT, CFAAFFX.11862.1.S1_AT, CFA.3631.1.A1_AT, CFA.4443.1.A1_A_AT, CFAAFFX.11569.1.S1_S_AT, CFA.20051.1.S1_S_AT, CFA.15462.1.A1_AT, CFAAFFX.15372.1.S1_S_AT, CFA.183.1.S1_S_AT, CFA.11744.1.A1_S_AT, CFA.4546.1.S1_S_AT, CFA.3741.1.A2_S_AT, CFAAFFX.24591.1.S1_AT, CFA.3039.1.A1_AT, CFAAFFX.10900.1.S1_…	101	184	726	0.898515	1	0.999997	100
GOTERM_MF_FAT	GO:0046914~transition metal ion binding	13	0.644841	0.881465	CFAAFFX.8402.1.S1_S_AT, CFA.1213.1.S1_S_AT, CFA.3631.1.A1_AT, CFAAFFX.11862.1.S1_AT, CFAAFFX.6601.1.S1_X_AT, CFA.20051.1.S1_S_AT, CFA.15462.1.A1_AT, CFA.3449.1.S1_S_AT, CFA.10740.2.A1_S_AT, CFA.15826.1.S1_S_AT, CFA.4546.1.S1_S_AT, CFA.11744.1.A1_S_AT, CFA.3664.1.S1_S_AT, CFA.3741.1.A2_S_AT, CFAAFFX.24591.1.S1_AT, CFAAFFX.10900.1.S1_AT, CFA.10740.1.S1_AT	101	112	726	0.834335	1	1	100
SP_PIR_KEYWORDS	zinc-finger	3	0.14881	0.927017	CFAAFFX.8402.1.S1_S_AT, CFA.1213.1.S1_S_AT, CFA.10740.2.A1_S_AT, CFA.10740.1.S1_AT, CFAAFFX.11862.1.S1_AT	114	30	847	0.742982	1	0.999884	100
Annotation Cluster 39	Enrichment Score: 0.11068043047752528
Category	Term	Count	%	PValue	Genes	List Total	Pop Hits	Pop Total	Fold Enrichment	Bonferroni	Benjamini	FDR
GOTERM_CC_FAT	GO:0031967~organelle envelope	4	0.198413	0.735132	CFA.93.1.S1_AT, CFA.110.1.S1_S_AT, CFA.4546.1.S1_S_AT, CFAAFFX.30585.1.S1_S_AT, CFA.12190.1.A1_AT	88	30	710	1.07576	1	0.999539	100
GOTERM_CC_FAT	GO:0031975~envelope	4	0.198413	0.735132	CFA.93.1.S1_AT, CFA.110.1.S1_S_AT, CFA.4546.1.S1_S_AT, CFAAFFX.30585.1.S1_S_AT, CFA.12190.1.A1_AT	88	30	710	1.07576	1	0.999539	100
SP_PIR_KEYWORDS	mitochondrion	4	0.198413	0.745766	CFA.93.1.S1_AT, CFA.34.1.S1_S_AT, CFA.110.1.S1_S_AT, CFA.4546.1.S1_S_AT, CFA.34.1.S1_AT	114	28	847	1.0614	1	0.998201	100
GOTERM_CC_FAT	GO:0005739~mitochondrion	6	0.297619	0.774941	CFA.107.1.S1_AT, CFA.18129.1.S1_AT, CFA.93.1.S1_AT, CFA.34.1.S1_S_AT, CFA.110.1.S1_S_AT, CFA.4546.1.S1_S_AT, CFAAFFX.25711.1.S1_S_AT, CFA.34.1.S1_AT	88	51	710	0.949198	1	0.999514	100
GOTERM_CC_FAT	GO:0005740~mitochondrial envelope	3	0.14881	0.816074	CFA.93.1.S1_AT, CFA.110.1.S1_S_AT, CFA.4546.1.S1_S_AT	88	24	710	1.00852	1	0.9993	100
GOTERM_CC_FAT	GO:0044429~mitochondrial part	3	0.14881	0.850327	CFA.93.1.S1_AT, CFA.110.1.S1_S_AT, CFA.4546.1.S1_S_AT	88	26	710	0.930944	1	0.999407	100
Annotation Cluster 40	Enrichment Score: 0.09098875333792858
Category	Term	Count	%	PValue	Genes	List Total	Pop Hits	Pop Total	Fold Enrichment	Bonferroni	Benjamini	FDR
GOTERM_BP_FAT	GO:0042592~homeostatic process	7	0.347222	0.707835	CFA.18951.1.S1_AT, CFA.3770.1.S1_AT, CFA.57.1.S1_S_AT, CFA.3747.1.S1_S_AT, CFA.3680.1.S1_S_AT, CFA.14179.1.A1_AT, CFA.3432.1.S1_AT, CFA.3509.1.S1_S_AT, CFAAFFX.20046.1.S1_S_AT, CFAAFFX.6601.1.S1_X_AT	91	56	734	1.00824	1	1	100
GOTERM_BP_FAT	GO:0006873~cellular ion homeostasis	4	0.198413	0.794014	CFA.18951.1.S1_AT, CFA.57.1.S1_S_AT, CFA.3747.1.S1_S_AT, CFA.14179.1.A1_AT, CFA.3432.1.S1_AT, CFAAFFX.20046.1.S1_S_AT, CFAAFFX.6601.1.S1_X_AT	91	33	734	0.977689	1	1	100
GOTERM_BP_FAT	GO:0055082~cellular chemical homeostasis	4	0.198413	0.794014	CFA.18951.1.S1_AT, CFA.57.1.S1_S_AT, CFA.3747.1.S1_S_AT, CFA.14179.1.A1_AT, CFA.3432.1.S1_AT, CFAAFFX.20046.1.S1_S_AT, CFAAFFX.6601.1.S1_X_AT	91	33	734	0.977689	1	1	100
GOTERM_BP_FAT	GO:0019725~cellular homeostasis	4	0.198413	0.841579	CFA.18951.1.S1_AT, CFA.57.1.S1_S_AT, CFA.3747.1.S1_S_AT, CFA.14179.1.A1_AT, CFA.3432.1.S1_AT, CFAAFFX.20046.1.S1_S_AT, CFAAFFX.6601.1.S1_X_AT	91	36	734	0.896215	1	1	100
GOTERM_BP_FAT	GO:0050801~ion homeostasis	4	0.198413	0.841579	CFA.18951.1.S1_AT, CFA.57.1.S1_S_AT, CFA.3747.1.S1_S_AT, CFA.14179.1.A1_AT, CFA.3432.1.S1_AT, CFAAFFX.20046.1.S1_S_AT, CFAAFFX.6601.1.S1_X_AT	91	36	734	0.896215	1	1	100
GOTERM_BP_FAT	GO:0048878~chemical homeostasis	4	0.198413	0.900098	CFA.18951.1.S1_AT, CFA.57.1.S1_S_AT, CFA.3747.1.S1_S_AT, CFA.14179.1.A1_AT, CFA.3432.1.S1_AT, CFAAFFX.20046.1.S1_S_AT, CFAAFFX.6601.1.S1_X_AT	91	41	734	0.78692	1	1	100
Annotation Cluster 41	Enrichment Score: 0.04667497708208585
Category	Term	Count	%	PValue	Genes	List Total	Pop Hits	Pop Total	Fold Enrichment	Bonferroni	Benjamini	FDR
GOTERM_BP_FAT	GO:0050953~sensory perception of light stimulus	3	0.14881	0.796642	CFA.3753.1.S1_AT, CFAAFFX.3796.1.S1_S_AT, CFAAFFX.21755.1.S1_AT, CFA.3592.2.S1_AT	91	23	734	1.05208	1	1	100
GOTERM_BP_FAT	GO:0007601~visual perception	3	0.14881	0.796642	CFA.3753.1.S1_AT, CFAAFFX.3796.1.S1_S_AT, CFAAFFX.21755.1.S1_AT, CFA.3592.2.S1_AT	91	23	734	1.05208	1	1	100
GOTERM_BP_FAT	GO:0050877~neurological system process	6	0.297619	0.934768	CFA.3753.1.S1_AT, CFAAFFX.3796.1.S1_S_AT, CFA.57.1.S1_S_AT, CFA.3747.1.S1_S_AT, CFAAFFX.21755.1.S1_AT, CFA.3592.2.S1_AT, CFAAFFX.7392.1.S1_AT, CFA.14179.1.A1_AT	91	67	734	0.722322	1	1	100
GOTERM_BP_FAT	GO:0050890~cognition	3	0.14881	0.992424	CFA.3753.1.S1_AT, CFAAFFX.3796.1.S1_S_AT, CFAAFFX.21755.1.S1_AT, CFA.3592.2.S1_AT	91	52	734	0.465342	1	1	100
GOTERM_BP_FAT	GO:0007600~sensory perception	3	0.14881	0.992424	CFA.3753.1.S1_AT, CFAAFFX.3796.1.S1_S_AT, CFAAFFX.21755.1.S1_AT, CFA.3592.2.S1_AT	91	52	734	0.465342	1	1	100
Annotation Cluster 42	Enrichment Score: 0.04407599250029638
Category	Term	Count	%	PValue	Genes	List Total	Pop Hits	Pop Total	Fold Enrichment	Bonferroni	Benjamini	FDR
GOTERM_BP_FAT	GO:0006955~immune response	9	0.446429	0.74229	CFA.21191.1.S1_A_AT, CFA.181.1.S1_AT, CFAAFFX.24815.1.S1_AT, CFA.21191.2.S1_A_AT, CFA.6456.1.S1_AT, CFAAFFX.2126.1.S1_S_AT, CFAAFFX.2203.1.S1_AT, CFA.21183.1.S1_S_AT, CFA.3784.1.S1_S_AT, CFA.3486.1.S1_S_AT, CFA.3450.1.S1_S_AT, CFAAFFX.14097.1.S1_S_AT, CFA.3496.1.S1_S_AT	91	76	734	0.955176	1	1	100
GOTERM_CC_FAT	GO:0005615~extracellular space	6	0.297619	0.916167	CFA.3709.1.S1_S_AT, CFA.134.1.S1_S_AT, CFA.3784.1.S1_S_AT, CFAAFFX.10131.1.S1_S_AT, CFAAFFX.2203.1.S1_AT, CFA.3486.1.S1_S_AT, CFA.3450.1.S1_S_AT	88	64	710	0.756392	1	0.999737	100
SP_PIR_KEYWORDS	cytokine	3	0.14881	0.987417	CFA.3784.1.S1_S_AT, CFAAFFX.2203.1.S1_AT, CFA.3486.1.S1_S_AT, CFA.3450.1.S1_S_AT	114	44	847	0.506579	1	0.999999	100
GOTERM_MF_FAT	GO:0005125~cytokine activity	3	0.14881	0.992309	CFA.3784.1.S1_S_AT, CFAAFFX.2203.1.S1_AT, CFA.3486.1.S1_S_AT, CFA.3450.1.S1_S_AT	101	46	726	0.46879	1	1	100
Annotation Cluster 43	Enrichment Score: 0.04372471294356391
Category	Term	Count	%	PValue	Genes	List Total	Pop Hits	Pop Total	Fold Enrichment	Bonferroni	Benjamini	FDR
GOTERM_BP_FAT	GO:0030001~metal ion transport	4	0.198413	0.841579	CFAAFFX.11569.1.S1_S_AT, CFAAFFX.15372.1.S1_S_AT, CFA.4546.1.S1_S_AT, CFA.3039.1.A1_AT, CFAAFFX.6601.1.S1_X_AT, CFA.4443.1.A1_A_AT	91	36	734	0.896215	1	1	100
GOTERM_BP_FAT	GO:0006812~cation transport	4	0.198413	0.917533	CFAAFFX.11569.1.S1_S_AT, CFAAFFX.15372.1.S1_S_AT, CFA.4546.1.S1_S_AT, CFA.3039.1.A1_AT, CFAAFFX.6601.1.S1_X_AT, CFA.4443.1.A1_A_AT	91	43	734	0.750319	1	1	100
GOTERM_BP_FAT	GO:0006811~ion transport	5	0.248016	0.957435	CFA.3753.1.S1_AT, CFAAFFX.11569.1.S1_S_AT, CFAAFFX.3796.1.S1_S_AT, CFAAFFX.15372.1.S1_S_AT, CFA.4546.1.S1_S_AT, CFA.3039.1.A1_AT, CFAAFFX.6601.1.S1_X_AT, CFA.4443.1.A1_A_AT	91	61	734	0.661142	1	1	100
Annotation Cluster 44	Enrichment Score: 0.04225523855788625
Category	Term	Count	%	PValue	Genes	List Total	Pop Hits	Pop Total	Fold Enrichment	Bonferroni	Benjamini	FDR
SP_PIR_KEYWORDS	palmitate	5	0.248016	0.687201	CFA.18951.1.S1_AT, CFA.3770.1.S1_AT, CFA.3820.1.S1_AT, CFAAFFX.7392.1.S1_AT, CFAAFFX.27691.1.S1_S_AT, CFA.3432.1.S1_AT, CFAAFFX.26439.1.S1_S_AT, CFAAFFX.20046.1.S1_S_AT	114	34	847	1.09262	1	0.997005	99.9999
UP_SEQ_FEATURE	lipid moiety-binding region:S-palmitoyl cysteine	5	0.248016	0.720929	CFA.18951.1.S1_AT, CFA.3770.1.S1_AT, CFA.3820.1.S1_AT, CFAAFFX.7392.1.S1_AT, CFAAFFX.27691.1.S1_S_AT, CFA.3432.1.S1_AT, CFAAFFX.26439.1.S1_S_AT, CFAAFFX.20046.1.S1_S_AT	98	32	658	1.04911	1	1	100
SP_PIR_KEYWORDS	lipoprotein	9	0.446429	0.786159	CFA.18951.1.S1_AT, CFA.3770.1.S1_AT, CFA.18129.1.S1_AT, CFAAFFX.1247.1.S1_S_AT, CFA.3820.1.S1_AT, CFA.3592.2.S1_AT, CFAAFFX.7392.1.S1_AT, CFAAFFX.8550.1.S1_S_AT, CFAAFFX.27691.1.S1_S_AT, CFA.3432.1.S1_AT, CFAAFFX.26439.1.S1_S_AT, CFAAFFX.20046.1.S1_S_AT, CFA.3813.1.S1_AT	114	73	847	0.916006	1	0.998654	100
PIR_SUPERFAMILY	PIRSF800006:rhodopsin-like G protein-coupled receptors	6	0.297619	0.887825	CFA.3770.1.S1_AT, CFA.3820.1.S1_AT, CFA.3657.1.S1_AT, CFAAFFX.7180.1.S1_S_AT, CFA.3834.1.S1_AT, CFAAFFX.22650.1.S1_S_AT, CFA.500.1.S1_AT, CFAAFFX.27691.1.S1_S_AT, CFA.16243.1.S1_S_AT, CFAAFFX.26439.1.S1_S_AT	80	55	590	0.804545	1	1	100
SP_PIR_KEYWORDS	receptor	14	0.694444	0.963969	CFA.18951.1.S1_AT, CFA.3770.1.S1_AT, CFAAFFX.8402.1.S1_S_AT, CFA.1213.1.S1_S_AT, CFAAFFX.7180.1.S1_S_AT, CFAAFFX.24815.1.S1_AT, CFA.500.1.S1_AT, CFA.16243.1.S1_S_AT, CFA.3432.1.S1_AT, CFAAFFX.26439.1.S1_S_AT, CFA.3626.1.A1_S_AT, CFAAFFX.26647.1.S1_AT, CFAAFFX.11862.1.S1_AT, CFA.3820.1.S1_AT, CFA.3657.1.S1_AT, CFA.3747.1.S1_S_AT, CFA.3834.1.S1_AT, CFAAFFX.22650.1.S1_S_AT, CFAAFFX.27691.1.S1_S_AT, …	114	142	847	0.732518	1	0.999981	100
INTERPRO	IPR000276:7TM GPCR, rhodopsin-like	6	0.297619	0.969334	CFA.3770.1.S1_AT, CFA.3820.1.S1_AT, CFA.3657.1.S1_AT, CFAAFFX.7180.1.S1_S_AT, CFA.3834.1.S1_AT, CFAAFFX.22650.1.S1_S_AT, CFA.500.1.S1_AT, CFAAFFX.27691.1.S1_S_AT, CFA.16243.1.S1_S_AT, CFAAFFX.26439.1.S1_S_AT	126	69	927	0.639752	1	1	100
INTERPRO	IPR017452:GPCR, rhodopsin-like superfamily	6	0.297619	0.981547	CFA.3770.1.S1_AT, CFA.3820.1.S1_AT, CFA.3657.1.S1_AT, CFAAFFX.7180.1.S1_S_AT, CFA.3834.1.S1_AT, CFAAFFX.22650.1.S1_S_AT, CFA.500.1.S1_AT, CFAAFFX.27691.1.S1_S_AT, CFA.16243.1.S1_S_AT, CFAAFFX.26439.1.S1_S_AT	126	74	927	0.596525	1	1	100
SP_PIR_KEYWORDS	g-protein coupled receptor	6	0.297619	0.993924	CFA.3770.1.S1_AT, CFA.3820.1.S1_AT, CFA.3657.1.S1_AT, CFAAFFX.7180.1.S1_S_AT, CFA.3834.1.S1_AT, CFAAFFX.22650.1.S1_S_AT, CFA.500.1.S1_AT, CFAAFFX.27691.1.S1_S_AT, CFA.16243.1.S1_S_AT, CFAAFFX.26439.1.S1_S_AT	114	85	847	0.524458	1	1	100
GOTERM_BP_FAT	GO:0007166~cell surface receptor linked signal transduction	10	0.496032	0.993993	CFA.3770.1.S1_AT, CFAAFFX.7180.1.S1_S_AT, CFA.500.1.S1_AT, CFAAFFX.25711.1.S1_S_AT, CFA.16243.1.S1_S_AT, CFA.3523.1.S1_S_AT, CFAAFFX.26439.1.S1_S_AT, CFA.107.1.S1_AT, CFAAFFX.24.1.S1_AT, CFA.3820.1.S1_AT, CFA.3657.1.S1_AT, CFA.3747.1.S1_S_AT, CFA.3834.1.S1_AT, CFAAFFX.22650.1.S1_S_AT, CFAAFFX.27691.1.S1_S_AT	91	136	734	0.593083	1	1	100
GOTERM_BP_FAT	GO:0007186~G-protein coupled receptor protein signaling pathway	7	0.347222	0.995752	CFA.3770.1.S1_AT, CFA.3820.1.S1_AT, CFAAFFX.24.1.S1_AT, CFA.3657.1.S1_AT, CFAAFFX.7180.1.S1_S_AT, CFA.3834.1.S1_AT, CFAAFFX.22650.1.S1_S_AT, CFA.500.1.S1_AT, CFAAFFX.27691.1.S1_S_AT, CFA.16243.1.S1_S_AT, CFAAFFX.26439.1.S1_S_AT	91	107	734	0.527678	1	1	100
SP_PIR_KEYWORDS	transducer	6	0.297619	0.997817	CFA.3770.1.S1_AT, CFA.3820.1.S1_AT, CFA.3657.1.S1_AT, CFAAFFX.7180.1.S1_S_AT, CFA.3834.1.S1_AT, CFAAFFX.22650.1.S1_S_AT, CFA.500.1.S1_AT, CFAAFFX.27691.1.S1_S_AT, CFA.16243.1.S1_S_AT, CFAAFFX.26439.1.S1_S_AT	114	94	847	0.474244	1	1	100
KEGG_PATHWAY	cfa04080:Neuroactive ligand-receptor interaction	16	0.793651	0.999396	CFA.3770.1.S1_AT, CFAAFFX.29577.1.S1_S_AT, CFAAFFX.7180.1.S1_S_AT, CFA.500.1.S1_AT, CFAAFFX.6561.1.S1_S_AT, CFAAFFX.27419.1.S1_AT, CFA.16243.1.S1_S_AT, CFAAFFX.26439.1.S1_S_AT, CFAAFFX.22719.1.S1_AT, CFAAFFX.27359.1.S1_AT, CFA.3820.1.S1_AT, CFAAFFX.18163.1.S1_AT, CFA.3657.1.S1_AT, CFAAFFX.22650.1.S1_S_AT, CFA.3834.1.S1_AT, CFAAFFX.27691.1.S1_S_AT, CFAAFFX.30603.1.S1_AT, CFA.3691.1.S1_S_AT, CFA.24…	620	232	4905	0.545606	1	0.999953	100
Annotation Cluster 45	Enrichment Score: 0.03271302740584263
Category	Term	Count	%	PValue	Genes	List Total	Pop Hits	Pop Total	Fold Enrichment	Bonferroni	Benjamini	FDR
GOTERM_MF_FAT	GO:0022838~substrate specific channel activity	3	0.14881	0.927442	CFA.3753.1.S1_AT, CFAAFFX.11569.1.S1_S_AT, CFAAFFX.3796.1.S1_S_AT, CFAAFFX.25065.1.S1_AT, CFAAFFX.25065.1.S1_S_AT, CFA.3749.1.S1_AT, CFA.4443.1.A1_A_AT	101	29	726	0.743598	1	1	100
GOTERM_MF_FAT	GO:0022803~passive transmembrane transporter activity	3	0.14881	0.927442	CFA.3753.1.S1_AT, CFAAFFX.11569.1.S1_S_AT, CFAAFFX.3796.1.S1_S_AT, CFAAFFX.25065.1.S1_AT, CFAAFFX.25065.1.S1_S_AT, CFA.3749.1.S1_AT, CFA.4443.1.A1_A_AT	101	29	726	0.743598	1	1	100
GOTERM_MF_FAT	GO:0015267~channel activity	3	0.14881	0.927442	CFA.3753.1.S1_AT, CFAAFFX.11569.1.S1_S_AT, CFAAFFX.3796.1.S1_S_AT, CFAAFFX.25065.1.S1_AT, CFAAFFX.25065.1.S1_S_AT, CFA.3749.1.S1_AT, CFA.4443.1.A1_A_AT	101	29	726	0.743598	1	1	100
Annotation Cluster 46	Enrichment Score: 0.03174310942595826
Category	Term	Count	%	PValue	Genes	List Total	Pop Hits	Pop Total	Fold Enrichment	Bonferroni	Benjamini	FDR
GOTERM_CC_FAT	GO:0016023~cytoplasmic membrane-bounded vesicle	3	0.14881	0.902164	CFA.18951.1.S1_AT, CFAAFFX.15372.1.S1_S_AT, CFAAFFX.7392.1.S1_AT, CFA.3432.1.S1_AT, CFA.3039.1.A1_AT, CFAAFFX.20046.1.S1_S_AT	88	30	710	0.806818	1	0.999707	100
GOTERM_CC_FAT	GO:0031988~membrane-bounded vesicle	3	0.14881	0.912243	CFA.18951.1.S1_AT, CFAAFFX.15372.1.S1_S_AT, CFAAFFX.7392.1.S1_AT, CFA.3432.1.S1_AT, CFA.3039.1.A1_AT, CFAAFFX.20046.1.S1_S_AT	88	31	710	0.780792	1	0.999751	100
GOTERM_CC_FAT	GO:0031410~cytoplasmic vesicle	3	0.14881	0.949694	CFA.18951.1.S1_AT, CFAAFFX.15372.1.S1_S_AT, CFAAFFX.7392.1.S1_AT, CFA.3432.1.S1_AT, CFA.3039.1.A1_AT, CFAAFFX.20046.1.S1_S_AT	88	36	710	0.672348	1	0.999923	100
GOTERM_CC_FAT	GO:0031982~vesicle	3	0.14881	0.955098	CFA.18951.1.S1_AT, CFAAFFX.15372.1.S1_S_AT, CFAAFFX.7392.1.S1_AT, CFA.3432.1.S1_AT, CFA.3039.1.A1_AT, CFAAFFX.20046.1.S1_S_AT	88	37	710	0.654177	1	0.999932	100
