# Supplementary material for: Stable Ectopic Expression of ST6GALNAC5 Induces Autocrine MET Activation and Anchorage-Independence in MDCK Cells
Source: PLoS One. 2016 Feb 5;11(2):e0148075. doi: 10.1371/journal.pone.0148075 (PMC4743853; doi:10.1371/journal.pone.0148075)
Supplement: S3 Table — Differentially expressed genes were mapped onto various pathways from the KEGG database. (XLS) [file pone.0148075.s004.xls]

Category	Term	Count	%	PValue	Genes	List Total	Pop Hits	Pop Total	Fold Enrichment	Bonferroni	Benjamini	FDR
KEGG_PATHWAY	cfa00100:Steroid biosynthesis	12	0.5952380952380952	1.635679460754558E-6	CFA.9175.1.S1_AT, CFAAFFX.18581.1.S1_S_AT, CFAAFFX.20454.1.S1_AT, CFA.20054.1.S1_S_AT, CFAAFFX.21536.1.S1_AT, CFA.8525.1.A1_AT, CFA.21520.1.S1_S_AT, CFAAFFX.719.1.S1_S_AT, CFAAFFX.3834.1.S1_S_AT, CFA.9175.1.S1_S_AT, CFAAFFX.29006.1.S1_S_AT, CFAAFFX.18339.1.S1_AT, CFA.20224.1.S1_AT, CFAAFFX.23762.1.S1_S_AT, CFA.14406.1.A1_AT, CFAAFFX.16305.1.S1_AT, CFAAFFX.2473.1.S1_AT, CFAAFFX.29256.1.S1_S_AT, CF…	620	18	4905	5.274193548387097	2.943792056644412E-4	2.943792056644412E-4	0.002014726786137011
KEGG_PATHWAY	cfa04512:ECM-receptor interaction	24	1.1904761904761905	5.498437890172847E-5	CFAAFFX.26055.1.S1_S_AT, CFA.10634.1.A1_AT, CFA.11961.1.A1_S_AT, CFA.21547.1.S1_S_AT, CFAAFFX.6983.1.S1_AT, CFAAFFX.30396.1.S1_S_AT, CFAAFFX.15538.1.S1_AT, CFA.6322.1.S1_AT, CFAAFFX.19392.1.S1_AT, CFA.208.1.A1_AT, CFA.18366.1.S1_S_AT, CFA.12528.1.A1_AT, CFA.3707.3.S1_S_AT, CFAAFFX.20494.1.S1_S_AT, CFAAFFX.13822.1.S1_S_AT, CFA.14626.1.S1_AT, CFA.18707.1.S1_S_AT, CFA.1262.1.S2_AT, CFA.100.1.S1_AT, …	620	78	4905	2.4342431761786605	0.009848641640413547	0.004936505362805321	0.06770584782418432
KEGG_PATHWAY	cfa04514:Cell adhesion molecules (CAMs)	31	1.5376984126984126	1.3378948637252672E-4	CFAAFFX.27747.1.S1_AT, CFA.20144.1.S1_AT, CFAAFFX.30291.1.S1_S_AT, CFA.13125.1.A1_A_AT, CFAAFFX.2197.1.S1_S_AT, CFAAFFX.31093.1.S1_AT, CFA.10739.1.A1_S_AT, CFA.10242.1.A1_S_AT, CFAAFFX.13638.1.S1_S_AT, CFAAFFX.31253.1.S1_AT, CFAAFFX.6691.1.S1_AT, CFAAFFX.13435.1.S1_S_AT, CFAAFFX.19424.1.S1_AT, CFA.181.1.S1_AT, CFAAFFX.30790.1.S1_AT, CFAAFFX.17307.1.S1_S_AT, CFA.6456.1.S1_AT, CFAAFFX.2126.1.S1_S_A…	620	120	4905	2.04375	0.02379602014950921	0.00799576863659035	0.16467026998554513
KEGG_PATHWAY	cfa04510:Focal adhesion	39	1.9345238095238095	0.0021975193226242366	CFA.21188.1.S1_S_AT, CFA.21547.1.S1_S_AT, CFAAFFX.6983.1.S1_AT, CFA.3903.1.S1_S_AT, CFA.20235.1.S1_S_AT, CFAAFFX.19392.1.S1_AT, CFAAFFX.13822.1.S1_S_AT, CFAAFFX.20494.1.S1_S_AT, CFA.14626.1.S1_AT, CFAAFFX.27802.1.S1_S_AT, CFA.13909.1.A1_S_AT, CFA.14626.2.S1_S_AT, CFA.14.1.A1_AT, CFA.4557.1.S1_AT, CFA.16281.1.S1_AT, CFA.17561.1.S1_AT, CFA.18473.1.S1_S_AT, CFA.110.1.S1_S_AT, CFA.8348.1.A1_AT, CFA.1…	620	190	4905	1.6238964346349745	0.32698572196044395	0.09425474095995345	2.6733843624742626
KEGG_PATHWAY	cfa04142:Lysosome	24	1.1904761904761905	0.0081285157670852	CFAAFFX.13599.1.S1_S_AT, CFAAFFX.23108.1.S1_S_AT, CFA.3694.1.A1_S_AT, CFAAFFX.12686.1.S1_AT, CFAAFFX.30402.1.S1_S_AT, CFA.3737.1.S1_S_AT, CFAAFFX.26189.1.S1_S_AT, CFAAFFX.2072.1.S1_S_AT, CFA.11351.1.A1_S_AT, CFA.17971.1.S1_S_AT, CFA.8135.1.A1_AT, CFA.1912.1.S1_AT, CFA.3737.2.S1_S_AT, CFA.102.1.S1_S_AT, CFA.4392.1.S1_AT, CFA.11955.1.A1_AT, CFAAFFX.28310.1.S1_AT, CFA.20585.1.A1_AT, CFAAFFX.27412.1.…	620	109	4905	1.7419354838709677	0.7698702064392866	0.25459110728223056	9.564382789483805
KEGG_PATHWAY	cfa04530:Tight junction	27	1.3392857142857142	0.0094182020134594	CFAAFFX.8193.1.S1_AT, CFA.14075.1.A1_AT, CFAAFFX.25640.1.S1_S_AT, CFA.3606.2.S1_S_AT, CFAAFFX.19693.1.S1_AT, CFA.15651.1.A1_AT, CFAAFFX.13363.1.S1_S_AT, CFAAFFX.28481.1.S1_AT, CFA.1163.1.A1_S_AT, CFAAFFX.941.1.S1_S_AT, CFAAFFX.28758.1.S1_AT, CFAAFFX.21607.1.S1_AT, CFAAFFX.20356.1.S1_AT, CFA.21505.1.S1_AT, CFAAFFX.25060.1.S1_AT, CFA.19428.1.S1_AT, CFA.3606.1.S1_AT, CFAAFFX.17973.1.S1_AT, CFAAFFX.1…	620	129	4905	1.6558514628657164	0.817920171857749	0.24714679117387972	11.002178661685713
KEGG_PATHWAY	cfa00512:O-Glycan biosynthesis	9	0.4464285714285714	0.019008103983347013	CFAAFFX.12475.1.S1_S_AT, CFAAFFX.3383.1.S1_AT, CFAAFFX.2613.1.S1_AT, CFAAFFX.25339.1.S1_AT, CFAAFFX.17476.1.S1_AT, CFA.874.2.S1_S_AT, CFA.16704.1.S1_AT, CFA.19409.1.S1_AT, CFA.20087.1.S1_S_AT, CFAAFFX.14998.1.S1_AT, CFAAFFX.10860.1.S1_S_AT, CFAAFFX.2615.1.S1_S_AT, CFA.18574.1.S1_S_AT, CFAAFFX.8612.1.S1_S_AT, CFA.20843.1.S1_S_AT	620	28	4905	2.542914746543779	0.9683935628097458	0.3895048467021527	21.052397342594787
KEGG_PATHWAY	cfa03320:PPAR signaling pathway	16	0.7936507936507936	0.02009217970374847	CFA.15225.1.S1_A_AT, CFA.465.3.S1_S_AT, CFAAFFX.23166.1.S1_AT, CFAAFFX.30704.1.S1_S_AT, CFAAFFX.23562.1.S1_S_AT, CFA.20638.1.S1_AT, CFA.299.1.A1_S_AT, CFAAFFX.24608.1.S1_AT, CFAAFFX.17445.1.S1_S_AT, CFAAFFX.31225.1.S1_S_AT, CFA.17166.1.S1_AT, CFAAFFX.15184.1.S1_S_AT, CFAAFFX.109.1.S1_S_AT, CFA.21151.1.S1_AT, CFAAFFX.29260.1.S1_S_AT, CFA.465.1.S1_S_AT, CFAAFFX.31225.1.S1_AT, CFA.20950.1.S1_S_AT, C…	620	68	4905	1.8614800759013281	0.974097585209522	0.3666153534654172	22.120323327022273
KEGG_PATHWAY	cfa04110:Cell cycle	24	1.1904761904761905	0.027158583413481964	CFA.21188.1.S1_S_AT, CFA.2173.1.A1_AT, CFA.16245.1.S1_AT, CFAAFFX.11424.1.S1_AT, CFAAFFX.5187.1.S1_S_AT, CFA.8552.1.A1_S_AT, CFAAFFX.27026.1.S1_S_AT, CFA.1844.1.S1_AT, CFAAFFX.12419.1.S1_S_AT, CFA.20663.1.A1_AT, CFAAFFX.2723.1.S1_S_AT, CFA.3509.1.S1_S_AT, CFA.20663.1.A1_S_AT, CFAAFFX.24935.1.S1_AT, CFA.15097.1.A1_S_AT, CFA.19487.1.S1_AT, CFAAFFX.25205.1.S1_S_AT, CFAAFFX.7212.1.S1_S_AT, CFA.8552.1…	620	121	4905	1.5691815515862437	0.9929600550671269	0.42344461986607684	28.76258213829531
KEGG_PATHWAY	cfa04520:Adherens junction	16	0.7936507936507936	0.03254109110009247	CFA.16981.1.S1_S_AT, CFA.19387.1.S1_S_AT, CFAAFFX.22324.1.S1_S_AT, CFA.20144.1.S1_AT, CFAAFFX.30291.1.S1_S_AT, CFAAFFX.6561.1.S1_S_AT, CFA.2898.1.A1_S_AT, CFAAFFX.8526.1.S1_S_AT, CFA.3903.1.S1_S_AT, CFA.21503.1.S1_S_AT, CFA.20235.1.S1_S_AT, CFAAFFX.12482.1.S1_AT, CFA.3747.1.S1_S_AT, CFAAFFX.6143.1.S1_AT, CFA.3488.1.S1_S_AT, CFAAFFX.8527.1.S1_AT, CFAAFFX.7884.1.S1_AT, CFA.1398.1.A1_S_AT, CFAAFFX.6…	620	72	4905	1.7580645161290323	0.9974066861757104	0.4487031544408574	33.46825614159006
KEGG_PATHWAY	cfa00531:Glycosaminoglycan degradation	7	0.3472222222222222	0.04042821718834849	CFAAFFX.27403.1.S1_AT, CFAAFFX.27384.1.S1_S_AT, CFA.3694.1.A1_S_AT, CFAAFFX.30401.1.S1_AT, CFAAFFX.16568.1.S1_S_AT, CFA.3737.2.S1_S_AT, CFAAFFX.30402.1.S1_S_AT, CFAAFFX.16579.1.S1_AT, CFAAFFX.14369.1.S1_AT, CFA.3737.1.S1_S_AT	620	21	4905	2.637096774193548	0.9994057839885158	0.49099480642731563	39.849461461903346
KEGG_PATHWAY	cfa00900:Terpenoid backbone biosynthesis	5	0.248015873015873	0.0707282969436259	CFA.18651.1.S1_S_AT, CFA.17863.2.S1_S_AT, CFAAFFX.6547.1.S1_AT, CFA.11398.1.A1_AT, CFA.11625.1.A1_S_AT, CFA.16390.1.S1_S_AT, CFA.20904.1.S1_S_AT, CFAAFFX.2011.1.S1_S_AT, CFA.11625.1.A2_AT, CFA.17863.1.S1_S_AT	620	13	4905	3.042803970223325	0.9999981563082897	0.6672326624859595	59.486627346546214
KEGG_PATHWAY	cfa00760:Nicotinate and nicotinamide metabolism	7	0.3472222222222222	0.07250546328639257	CFA.3232.1.A1_AT, CFA.19953.1.S1_AT, CFA.20112.1.S1_S_AT, CFAAFFX.5435.1.S1_S_AT, CFA.19742.1.S1_AT, CFAAFFX.980.1.S1_AT, CFAAFFX.23551.1.S1_AT, CFAAFFX.28360.1.S1_S_AT, CFAAFFX.9062.1.S1_S_AT, CFA.18345.1.S1_S_AT	620	24	4905	2.307459677419355	0.9999986936942904	0.6473141275504937	60.43071285192247
KEGG_PATHWAY	cfa00980:Metabolism of xenobiotics by cytochrome P450	9	0.4464285714285714	0.07537191962509861	CFAAFFX.24797.1.S1_AT, CFA.14362.1.S1_S_AT, CFAAFFX.17681.1.S1_X_AT, CFA.12422.1.A1_AT, CFAAFFX.3092.1.S1_X_AT, CFA.6206.1.A1_A_AT, CFAAFFX.27784.1.S1_S_AT, CFAAFFX.17431.1.S1_S_AT, CFAAFFX.17810.1.S1_X_AT, CFA.6276.1.A1_S_AT, CFAAFFX.29492.1.S1_X_AT, CFA.4088.1.A1_AT, CFA.17169.1.S1_AT, CFAAFFX.16423.1.S1_S_AT, CFAAFFX.17685.1.S1_S_AT, CFAAFFX.6493.1.S1_S_AT, CFA.4088.1.A1_S_AT	620	36	4905	1.9778225806451613	0.9999992517027665	0.6348814759843497	61.91095704453422
KEGG_PATHWAY	cfa05200:Pathways in cancer	50	2.4801587301587302	0.08128012325851712	CFAAFFX.23166.1.S1_AT, CFA.19616.1.S1_AT, CFA.21547.1.S1_S_AT, CFAAFFX.30291.1.S1_S_AT, CFAAFFX.6983.1.S1_AT, CFA.15377.1.A1_S_AT, CFA.3903.1.S1_S_AT, CFAAFFX.2872.1.S1_S_AT, CFA.5085.1.A1_AT, CFAAFFX.6792.1.S1_AT, CFAAFFX.9923.1.S1_AT, CFA.10804.1.A1_AT, CFA.10622.1.A1_AT, CFAAFFX.20494.1.S1_S_AT, CFA.17230.1.S1_S_AT, CFAAFFX.9549.1.S1_AT, CFA.17625.1.S1_AT, CFA.13909.1.A1_S_AT, CFAAFFX.4630.1.S…	620	320	4905	1.2361391129032258	0.9999997639737758	0.638425869417162	64.80276029154052
KEGG_PATHWAY	cfa00280:Valine, leucine and isoleucine degradation	10	0.496031746031746	0.08423635041154026	CFA.17186.1.S1_AT, CFAAFFX.9732.1.S1_AT, CFAAFFX.17875.1.S1_AT, CFAAFFX.28412.1.S1_S_AT, CFA.21053.1.S1_S_AT, CFA.403.1.A1_AT, CFAAFFX.8429.1.S1_S_AT, CFA.20904.1.S1_S_AT, CFAAFFX.5402.1.S1_S_AT, CFA.2048.1.S1_AT, CFA.20857.1.S1_S_AT, CFA.17186.1.S1_S_AT, CFA.17863.2.S1_S_AT, CFAAFFX.31225.1.S1_S_AT, CFAAFFX.29046.1.S1_S_AT, CFA.20956.1.S1_AT, CFA.4478.1.S1_AT, CFA.11398.1.A1_AT, CFAAFFX.28412.1.…	620	43	4905	1.839834958739685	0.9999998678667524	0.6284106512899628	66.17267332278882
KEGG_PATHWAY	cfa04115:p53 signaling pathway	13	0.6448412698412698	0.09232874533958282	CFAAFFX.14879.1.S1_S_AT, CFA.19487.1.S1_AT, CFA.21188.1.S1_S_AT, CFAAFFX.2093.1.S1_AT, CFAAFFX.21471.1.S1_AT, CFA.11939.1.A1_S_AT, CFA.18508.1.S1_S_AT, CFA.3090.1.S1_AT, CFA.16245.1.S1_AT, CFAAFFX.1363.1.S1_AT, CFA.4872.1.A1_AT, CFAAFFX.3336.1.S1_AT, CFAAFFX.20006.1.S1_AT, CFA.16245.1.S1_S_AT, CFA.109.1.S1_AT, CFAAFFX.12419.1.S1_S_AT, CFA.20663.1.A1_AT, CFA.21184.1.S1_AT, CFA.4872.1.A1_S_AT, CFAA…	620	63	4905	1.6324884792626728	0.9999999732610264	0.6414597429949178	69.67603322942131
KEGG_PATHWAY	cfa01040:Biosynthesis of unsaturated fatty acids	6	0.2976190476190476	0.09767153309837326	CFA.19945.1.S1_S_AT, CFA.263.1.S1_AT, CFA.13257.1.A1_AT, CFAAFFX.14170.1.S1_AT, CFA.21297.1.S1_S_AT, CFAAFFX.15184.1.S1_S_AT, CFA.15018.1.A1_AT, CFAAFFX.24500.1.S1_S_AT, CFA.21151.1.S1_AT, CFAAFFX.24518.1.S1_AT, CFAAFFX.24608.1.S1_AT, CFAAFFX.17954.1.S1_AT	620	20	4905	2.3733870967741937	0.9999999907607102	0.6421948491592827	71.80286827454626
